# Supplementary material for: Molecular mechanism of estrogen-mediated neuroprotection in the relief of brain ischemic injury
Source: BMC Genet. 2018 Jul 20;19:46. doi: 10.1186/s12863-018-0630-y (PMC6053825; doi:10.1186/s12863-018-0630-y)
Supplement: Supplementary file 1 — Differentially expressed genes identified by RNA-seq. The excel lists a total of 400 probes with the expression level changed, and those probes involved 321 differentially expressed genes between estrogen-treated intraluminal middle cerebral artery occlusion (MCAO) rat group and untreated MCAO rat group (p-value < 0.05). (XLSX 42 kb) [file 12863_2018_630_MOESM1_ESM.xlsx]

## Sheet: Sheet1
ID	P.Value	t	B	logFC	Gene.symbol	Gene.title
U38653_s_at	0.000114	12.7326	-3.17	3.39232	Itpr1	inositol 1,4,5-triphosphate receptor, type 1
D64060_s_at	0.000232	-10.8107	-3.2	-2.97945	Dnmt1	DNA (cytosine-5-)-methyltransferase 1
U63318_s_at	0.000273	10.4088	-3.21	2.83091	Acvr1c	activin A receptor, type IC
rc_AI639314_at	0.000283	-10.3279	-3.21	-2.78265	Nipbl	Nipped-B homolog (Drosophila)
AF077195_at	0.000344	-9.8663	-3.22	-2.83621	Sert1	Sertoli cell protein 1
AF012282_at	0.001158	7.40522	-3.29	2.42863	LOC286992	peptide HP (rs14)
M27467_at	0.001344	7.14398	-3.31	2.02572	Cox6c	cytochrome c oxidase, subunit VIc
U52034cds_r_at	0.001402	7.07232	-3.31	2.90098	Rhox5	reproductive homeobox 5
rc_AA894029_at	0.001407	-7.06558	-3.31	-2.19233
U93197_at	0.001577	6.8732	-3.32	2.30389	Opa1	optic atrophy 1 homolog (human)
AF091562_s_at	0.001727	6.72398	-3.33	2.31386	Olr337	olfactory receptor 337
M15191_s_at	0.001747	-6.70453	-3.33	-1.81455	Tac1	tachykinin 1
rc_AA893666_at	0.001779	-6.6754	-3.33	-2.332	Tlr7	toll-like receptor 7
A30543cds_s_at	0.001811	-6.6465	-3.33	-2.56959	Cd44	Cd44 molecule
U10071_at	0.00185	-6.61168	-3.34	-2.214	Cartpt	CART prepropeptide
M57682_at	0.001879	-6.58649	-3.34	-2.06289	Cacna1d	calcium channel, voltage-dependent, L type, alpha 1D subunit
AF016184_at	0.002001	6.48616	-3.34	2.30623	Vom2r31	vomeronasal 2 receptor, 31
L01507_at	0.002072	-6.43152	-3.35	-2.63114	Pou1f1	POU class 1 homeobox 1
U12623_at	0.002217	-6.3254	-3.35	-2.36415	Cnga4	cyclic nucleotide gated channel alpha 4
rc_AA891901_at	0.002295	-6.27153	-3.36	-1.78384	Ptbp1	polypyrimidine tract binding protein 1
AJ006295_at	0.002425	-6.18721	-3.36	-1.95476	Mllt3	myeloid/lymphoid or mixed-lineage leukemia (trithorax homolog, Drosophila); translocated to, 3
M22670cds_g_at	0.002493	-6.1453	-3.37	-1.71518	A2m	alpha-2-macroglobulin
rc_AA800344_at	0.002499	6.14178	-3.37	3.10229
rc_AI179075_s_at	0.002524	6.12631	-3.37	2.14466	Prl3d2///Prl3d1///Prl3d4	Prolactin family 3, subfamily d, member 2///Prolactin family 3, subfamily d, member 1///prolactin family 3, subfamily d, member 4
M77482_at	0.002555	-6.10803	-3.37	-1.86729	Kcnb2	potassium voltage gated channel, Shab-related subfamily, member 2
AF039832_at	0.002708	6.0209	-3.38	1.70979	Pitx2	paired-like homeodomain 2
S80345_s_at	0.002787	5.97773	-3.38	1.67902	Vhl	von Hippel-Lindau tumor suppressor
rc_AA893230_at	0.002976	5.88119	-3.39	2.01921	Calml4	calmodulin-like 4
AJ224879_at	0.003101	-5.82125	-3.39	-1.79278	Col2a1	collagen, type II, alpha 1
M86758_at	0.003282	-5.73928	-3.4	-2	Sult1e1	sulfotransferase family 1E, estrogen-preferring, member 1
L40030_at	0.003352	5.70895	-3.4	2.21318	Pgf	placental growth factor
X99773mRNA_s_at	0.003518	5.64048	-3.41	1.89026	Serpini2	serine (or cysteine) peptidase inhibitor, clade I, member 2
rc_AA859627_at	0.003588	-5.61259	-3.41	-1.60211
L46791_at	0.003841	5.51709	-3.42	1.69616	Ces3	carboxylesterase 3
rc_AI072341_g_at	0.004	-5.461	-3.42	-2.03238	Vps33b	vacuolar protein sorting 33 homolog B (yeast)
U20110cds_at	0.004021	5.45358	-3.42	1.47503	Syt8	synaptotagmin VIII
L81137exon_s_at	0.004025	-5.45243	-3.42	-1.85549	Rps2-ps1	ribosomal protein S2, pseudogene 1
D14013_at	0.004103	-5.42607	-3.43	-1.86157	Ccnc	cyclin C
X56306_s_at	0.004143	-5.41268	-3.43	-1.97518	Tac1	tachykinin 1
rc_AI028836_at	0.00425	5.37771	-3.43	1.60441	Sult2a2///Sult2a1///Sult2al1	sulfotransferase family 2A, dehydroepiandrosterone (DHEA)-preferring, member 2///sulfotransferase family 2A, dehydroepiandrosterone (DHEA)-preferring, member 1///sulfotransferase family 2A, dehydroepiandrosterone (DHEA)-preferring-like 1
AF035955_at	0.004519	5.29451	-3.44	1.77974	Kif11	kinesin family member 11
rc_AI043796_s_at	0.004577	-5.27735	-3.44	-2.20437	Slc18a2	solute carrier family 18 (vesicular monoamine), member 2
U39206_at	0.004595	-5.27207	-3.44	-2.20051	Cyp4f4	cytochrome P450, family 4, subfamily f, polypeptide 4
rc_AI639439_at	0.004646	-5.25727	-3.44	-2.82154
D38069exon_s_at	0.004739	5.23077	-3.45	1.89827	Ugt1a5	UDP glucuronosyltransferase 1 family, polypeptide A5
rc_AA892335_at	0.004839	-5.20308	-3.45	-1.61113
D49494cds_s_at	0.004953	-5.17225	-3.45	-1.60905	Gdf10	growth differentiation factor 10
X75207_s_at	0.005169	5.11584	-3.46	1.97278	Ccnd1	cyclin D1
rc_AI639123_at	0.005247	-5.09628	-3.46	-1.38426	Inadl	InaD-like (Drosophila)
rc_AI639071_at	0.005255	-5.09423	-3.46	-1.87443
M97161_at	0.005277	5.08887	-3.46	1.56936	Ncan	neurocan
D87919cds_at	0.005457	5.04529	-3.47	1.69713	Ifnb1	interferon beta 1, fibroblast
AF003904mRNA_g_at	0.005776	4.9718	-3.48	1.67154	Crhbp	corticotropin releasing hormone binding protein
rc_AI234351_at	0.005827	-4.96061	-3.48	-2.01279	RGD1564318	similar to immunoglobulin light chain variable region
rc_AA891140_at	0.005924	-4.93938	-3.48	-1.71118
X16262_s_at	0.005933	4.93746	-3.48	1.33428	Myh11	myosin, heavy chain 11, smooth muscle
M36421_s_at	0.006231	4.87505	-3.49	2.45621	Gria4	glutamate receptor, ionotropic, AMPA4
rc_AA875123_at	0.006277	-4.86594	-3.49	-2.21156
AJ005023_at	0.006277	-4.8659	-3.49	-2.12072	RT1-A3	RT1 class I, locus A3
M33329_f_at	0.006386	-4.84407	-3.49	-1.64981	Sult2al1	sulfotransferase family 2A, dehydroepiandrosterone (DHEA)-preferring-like 1
rc_AI638957_at	0.00642	4.83743	-3.49	1.85168
M16409_at	0.006538	-4.8145	-3.49	-1.82494	Chrm4	cholinergic receptor, muscarinic 4
J03819_at	0.006767	-4.77143	-3.5	-2.23376	Thrb	thyroid hormone receptor beta
rc_AI639311_i_at	0.006874	-4.75194	-3.5	-2.87098	Pbsn	probasin
rc_AA866489_at	0.006876	-4.75164	-3.5	-2.34083	Gpr155	G protein-coupled receptor 155
AF050214_at	0.00689	-4.74912	-3.5	-1.30286
rc_AA891920_at	0.006996	4.73026	-3.51	1.72511	Nxt1	NTF2-like export factor 1
U08255_at	0.007069	4.71737	-3.51	1.53201	Grid1	glutamate receptor, ionotropic, delta 1
rc_AA891814_at	0.007374	4.66531	-3.51	1.77969	Oma1	OMA1 homolog, zinc metallopeptidase (S. cerevisiae)
M83681_at	0.007456	-4.6518	-3.52	-1.37821	Rab3d	RAB3D, member RAS oncogene family
M58041_s_at	0.007552	4.63625	-3.52	1.67801	Cyp2c22	cytochrome P450, family 2, subfamily c, polypeptide 22
rc_AA892593_at	0.007555	-4.6357	-3.52	-1.25129
D89093_at	0.007724	-4.60877	-3.52	-2.2685	Pde5a	phosphodiesterase 5A, cGMP-specific
AF020046_s_at	0.007815	-4.5945	-3.52	-1.26063	Itgae	integrin, alpha E
rc_AI175776_s_at	0.007817	4.5942	-3.52	1.54704
rc_AI639288_at	0.007903	-4.58098	-3.53	-2.2909
AF053990_at	0.008033	4.56131	-3.53	1.47538	Vom2r46	vomeronasal 2 receptor, 46
E00775cds_s_at	0.008083	4.55375	-3.53	1.41145	Nppa	natriuretic peptide precursor A
D44481_at	0.008088	4.553	-3.53	1.32268	Crk	v-crk sarcoma virus CT10 oncogene homolog (avian)
X51991_at	0.008122	4.54802	-3.53	1.94386	Gabra3	gamma-aminobutyric acid (GABA) A receptor, alpha 3
rc_AA955554_at	0.008253	4.52871	-3.53	3.72746	Sfrs5	splicing factor, arginine/serine-rich 5
M35602_at	0.00828	-4.52488	-3.53	-1.24528	Fgb	fibrinogen beta chain
AJ011115_at	0.008311	4.52031	-3.53	2.05625	Nos3	nitric oxide synthase 3, endothelial cell
AJ132230_at	0.008375	4.51117	-3.54	1.24639	Bdkrb1	bradykinin receptor B1
rc_AA892298_at	0.008564	-4.48456	-3.54	-1.46519	Ppil3	peptidylprolyl isomerase (cyclophilin)-like 3
rc_AI639321_at	0.008794	4.45299	-3.54	2.9014
rc_AA892258_at	0.009093	-4.41348	-3.55	-1.86977	Nox4	NADPH oxidase 4
X55660_at	0.009136	4.40784	-3.55	1.55511	Furin	furin (paired basic amino acid cleaving enzyme)
AB008110cds_at	0.009369	-4.3783	-3.56	-1.33089	RT1-DOb	RT1 class II, locus DOb
rc_AA818499_at	0.009385	4.37635	-3.56	1.90199
M64385_at	0.009497	-4.36237	-3.56	-1.29023	Olr1496	olfactory receptor 1496
U93092_at	0.009726	4.33461	-3.56	1.45395	Hoxa1	homeo box A1
M61219_r_at	0.009848	-4.3201	-3.56	-1.24484	Phb	prohibitin
L09647_at	0.010051	4.29641	-3.57	1.20346	Foxa2	forkhead box A2
U67863_at	0.010084	-4.29266	-3.57	-1.71219	Mc4r	melanocortin 4 receptor
M84719_at	0.010264	4.27225	-3.57	1.62654	Fmo1	flavin containing monooxygenase 1
D50497_s_at	0.010345	4.26322	-3.57	1.77336	Clcn5	chloride channel 5
rc_AA874881_at	0.010623	-4.23272	-3.58	-1.46124	Adnp	activity-dependent neuroprotector homeobox
M93271_at	0.010624	4.23257	-3.58	2.08083	Bckdk	branched chain ketoacid dehydrogenase kinase
U75921UTR#1_at	0.010728	4.22145	-3.58	1.27025
M89646_at	0.010747	4.21946	-3.58	1.44504	Rps24	ribosomal protein S24
J00711_at	0.010761	-4.21798	-3.58	-1.13918	Csn2	casein beta
U28504_at	0.010762	4.21784	-3.58	1.91183	Slc17a1	solute carrier family 17 (sodium phosphate), member 1
M94548_at	0.010883	-4.20513	-3.58	-2.13479	Cyp4f1	cytochrome P450, family 4, subfamily f, polypeptide 1
rc_AI180410_f_at	0.010885	-4.20489	-3.58	-1.5647	Prl8a3	prolactin family 8, subfamily a, member 3
AJ006295_g_at	0.01116	-4.17651	-3.59	-1.55973	Mllt3	myeloid/lymphoid or mixed-lineage leukemia (trithorax homolog, Drosophila); translocated to, 3
U94856_g_at	0.011258	4.1666	-3.59	1.17682	Pon1	paraoxonase 1
rc_AA893822_at	0.011471	4.14534	-3.59	1.56157	Rad52	RAD52 homolog (S. cerevisiae)
D31734_at	0.011582	-4.13448	-3.6	-1.23709	Dlx5	distal-less homeobox 5
U17901_at	0.012134	-4.08213	-3.6	-2.59126	Plaa	phospholipase A2, activating protein
rc_AI639313_at	0.012282	-4.0686	-3.61	-1.27887	Kalrn	kalirin, RhoGEF kinase
AJ001637cds_at	0.012347	-4.06277	-3.61	-1.08333	Phex	phosphate regulating endopeptidase homolog, X-linked
D89730_at	0.012968	-4.00828	-3.62	-1.43509	Efemp1	EGF-containing fibulin-like extracellular matrix protein 1
rc_AA859744_at	0.013048	4.00144	-3.62	1.67731
U44845_at	0.013098	3.99722	-3.62	1.59339	Vtn	vitronectin
M19648cds_f_at	0.013293	3.98094	-3.62	1.08962	Klk1	kallikrein 1
rc_AA891288_g_at	0.013304	-3.98005	-3.62	-1.32711
E02223cds_f_at	0.013333	-3.9776	-3.62	-1.28492	Edn3	endothelin 3
S80631_s_at	0.013421	-3.9704	-3.62	-1.59088	Ighe	immunoglobulin heavy chain (epsilon polypeptide)
rc_AA875665_at	0.013634	-3.95309	-3.63	-1.1138	Aldh16a1	aldehyde dehydrogenase 16 family, member A1
J02675_at	0.013659	3.95115	-3.63	1.56061	Sbp	spermine binding protein
L24389_at	0.013874	-3.93407	-3.63	-1.9279
rc_AA893244_at	0.014308	-3.9005	-3.64	-1.60835	Papss2	3'-phosphoadenosine 5'-phosphosulfate synthase 2
rc_AI639462_at	0.014341	-3.89797	-3.64	-1.85226
U75923cds_at	0.014356	3.89683	-3.64	1.64283	Iars	isoleucyl-tRNA synthetase
M27048_at	0.014404	-3.89322	-3.64	-1.35694	Fshb	follicle stimulating hormone, beta polypeptide
S40803cds#3_s_at	0.014504	3.88567	-3.64	2.39136	Lhcgr	luteinizing hormone/choriogonadotropin receptor
D10693_at	0.014569	-3.88084	-3.64	-2.31339	Hnmt	histamine N-methyltransferase
S49491_s_at	0.015051	-3.84572	-3.65	-1.39666	Penk	proenkephalin
rc_AA799492_at	0.015075	3.84395	-3.65	1.91737	Psma6	proteasome (prosome, macropain) subunit, alpha type 6
U92289_at	0.015129	-3.84017	-3.65	-1.83483	Ptgdr///Ptgdrl	prostaglandin D receptor///prostaglandin D receptor-like
U14647_at	0.015137	-3.83955	-3.65	-1.05291	Casp1	caspase 1
U16858_at	0.015235	-3.83261	-3.65	-1.5523	Testin	testin gene
AF008439_at	0.01537	3.82314	-3.65	1.11894	Slc11a2	solute carrier family 11 (proton-coupled divalent metal ion transporters), member 2
AF036761_g_at	0.015447	3.81778	-3.65	1.2357	LOC681458///Scd4///Scd1///Scd	similar to stearoyl-coenzyme A desaturase 3///stearoyl-coenzyme A desaturase 4///stearoyl-Coenzyme A desaturase 1///stearoyl-CoA desaturase (delta-9-desaturase)
AF016702mRNA_at	0.015447	-3.81778	-3.65	-1.17152	Cga	glycoprotein hormones, alpha polypeptide
M64092_at	0.015576	-3.80891	-3.66	-1.31469	Pkib	protein kinase (cAMP-dependent, catalytic) inhibitor beta
rc_AI639497_i_at	0.015592	3.80781	-3.66	1.30321
rc_AI639405_at	0.015606	3.80682	-3.66	1.23748
rc_AA875041_at	0.015679	3.80183	-3.66	1.03284	Lzts1	leucine zipper, putative tumor suppressor 1
rc_AI229421_at	0.015748	-3.79713	-3.66	-1.18408	Mapkapk3	mitogen-activated protein kinase-activated protein kinase 3
rc_AA866259_at	0.015792	-3.79418	-3.66	-1.12873
U18762_at	0.015811	-3.7929	-3.66	-1.09277	Rdh7	retinol dehydrogenase 7
rc_AI169612_at	0.015899	-3.78698	-3.66	-1.0393	Fabp4	fatty acid binding protein 4, adipocyte
U36772_at	0.016024	3.77859	-3.66	1.53792	Gpam	glycerol-3-phosphate acyltransferase, mitochondrial
rc_AA900900_s_at	0.016028	3.77834	-3.66	1.42562	Ralbp1	ralA binding protein 1
rc_AA891107_at	0.016126	-3.77182	-3.66	-1.23176	Nudt4	nudix (nucleoside diphosphate linked moiety X)-type motif 4
U82591_at	0.016145	-3.77058	-3.66	-1.27415	RGD620382	Nucleoside 2-deoxyribosyltransferase domain containing protein RGD620382
M31031mRNA_f_at	0.01626	-3.76305	-3.66	-1.46811	Cyp2c7	cytochrome P450, family 2, subfamily c, polypeptide 7
AF016503_s_at	0.016267	3.76258	-3.66	1.03759	Pcolce	procollagen C-endopeptidase enhancer
L20681_at	0.016869	3.72411	-3.67	2.09045	Ets1	v-ets erythroblastosis virus E26 oncogene homolog 1 (avian)
U07183_at	0.017091	-3.71031	-3.68	-1.72206	Slc10a2	solute carrier family 10 (sodium/bile acid cotransporter family), member 2
S75437_s_at	0.017173	-3.70522	-3.68	-1.18203
M83107_at	0.017184	3.70459	-3.68	1.65583	Tagln	transgelin
S62516_s_at	0.017204	3.70332	-3.68	1.19451	Acsm3	acyl-CoA synthetase medium-chain family member 3
AF000900_g_at	0.017363	-3.69367	-3.68	-2.03618	Nupl1	nucleoporin like 1
X59736mRNA_g_at	0.017517	-3.68439	-3.68	-1.06267	Ckmt2	creatine kinase, mitochondrial 2, sarcomeric
rc_AA818198_at	0.017549	3.68248	-3.68	2.04229
M14776_f_at	0.017854	3.6644	-3.69	1.31587	LOC293989///Cyp2c6///Cyp2c37	cytochrome P450-like///cytochrome P450, family 2, subfamily c, polypeptide 6///cytochrome P450, family 2, subfamily c, polypeptide 37
rc_AI102838_s_at	0.01793	-3.65997	-3.69	-1.00037	Ivd	isovaleryl coenzyme A dehydrogenase
rc_AI104567_g_at	0.018064	3.6522	-3.69	1.41324	Actc1	actin, alpha, cardiac muscle 1
rc_AI639456_at	0.018163	-3.64648	-3.69	-1.50001
D14076_at	0.018193	3.64477	-3.69	1.25444	Dnm3	dynamin 3
D31962UTR#1_at	0.018234	3.64244	-3.69	1.85768	Dlc1	deleted in liver cancer 1
S79241_s_at	0.018473	3.62886	-3.69	1.58851	Oxtr	oxytocin receptor
AF093625_at	0.018635	3.61979	-3.7	0.979679
AB015724_g_at	0.018772	-3.6122	-3.7	-1.02789	Mecr	mitochondrial trans-2-enoyl-CoA reductase
rc_H33723_at	0.01881	-3.61011	-3.7	-1.16804
rc_AI638946_at	0.01881	3.61008	-3.7	1.58683	RGD1311251	similar to RIKEN cDNA 4930550C14
rc_AI639092_at	0.018983	3.60059	-3.7	1.50786
X54656_at	0.019406	-3.57784	-3.7	-1.64021	Gria3	glutamate receptor, ionotrophic, AMPA 3
rc_AA963839_s_at	0.020164	-3.53844	-3.71	-1.09091	Cyb5r3	cytochrome b5 reductase 3
Y09333_g_at	0.020229	3.53511	-3.71	1.15864	Acot2///Acot1	acyl-CoA thioesterase 2///acyl-CoA thioesterase 1
rc_AI639201_at	0.020306	-3.53121	-3.71	-1.16662
D00036_at	0.020374	-3.5278	-3.72	-1.54851	Pla2g1b	phospholipase A2, group IB, pancreas
rc_AA859652_at	0.020699	3.51163	-3.72	0.990503
L35771_at	0.020723	-3.51047	-3.72	-1.32922	Kcnj5	potassium inwardly-rectifying channel, subfamily J, member 5
U77038_g_at	0.020964	-3.49867	-3.72	-1.35066	Ptpn6	protein tyrosine phosphatase, non-receptor type 6
AFFX-MurIL10_at	0.021052	3.49442	-3.72	1.95017	Il10	interleukin 10
rc_AI639340_at	0.021241	3.4853	-3.73	1.31733
AF058789_at	0.02144	3.47583	-3.73	1.09775	Syngap1	synaptic Ras GTPase activating protein 1 homolog (rat)
D31734_g_at	0.021715	-3.4629	-3.73	-2.33089	Dlx5	distal-less homeobox 5
rc_AA946368_at	0.021861	3.45612	-3.73	0.934529	RGD1565355///Cd36	similar to fatty acid translocase/CD36///CD36 molecule (thrombospondin receptor)
rc_AA866466_at	0.021881	3.4552	-3.73	1.95436	Zmym2	zinc finger, MYM-type 2
rc_AA859372_s_at	0.021982	-3.45054	-3.73	-0.989128	Gstm2	glutathione S-transferase mu 2
D30735_at	0.022033	-3.44822	-3.73	-1.25918	Gfer	growth factor, augmenter of liver regeneration
rc_AI639076_i_at	0.022076	-3.44622	-3.73	-2.31387
rc_AA875444_at	0.022085	3.44581	-3.73	0.976665	Dpysl2	dihydropyrimidinase-like 2
D16443_at	0.02216	3.4424	-3.74	0.962047	Ptger3	prostaglandin E receptor 3 (subtype EP3)
rc_AA893634_at	0.022266	-3.4376	-3.74	-1.17655	Copz2	coatomer protein complex, subunit zeta 2
Y08358_at	0.022388	3.43207	-3.74	1.45573	Ccl11	chemokine (C-C motif) ligand 11
D87922exon_at	0.022392	-3.43192	-3.74	-1.47047	Scn4a	sodium channel, voltage-gated, type IV, alpha
rc_AI104924_f_at	0.022503	-3.4269	-3.74	-1.1239	Myh6	myosin, heavy chain 6, cardiac muscle, alpha
X65296cds_s_at	0.022619	-3.42176	-3.74	-1.07993	Ces3	carboxylesterase 3
S79711_g_at	0.02266	3.41993	-3.74	1.22719	Cd3g	CD3 molecule, gamma polypeptide
L19306_s_at	0.022824	3.41266	-3.74	1.09308	Apc	adenomatous polyposis coli
rc_AA996484_at	0.022852	-3.41145	-3.74	-0.938703	Aldh3a2	aldehyde dehydrogenase 3 family, member A2
rc_AA892306_at	0.022881	-3.41018	-3.74	-2.08131	Nubpl	nucleotide binding protein-like
M62930_at	0.022959	-3.40675	-3.74	-1.52009	Reg1a	regenerating islet-derived 1 alpha
D45862_g_at	0.023035	3.40344	-3.74	1.42189	Lep	leptin
U20907_at	0.023087	-3.40117	-3.75	-1.02061	Htr4	5-hydroxytryptamine (serotonin) receptor 4
M99567_g_at	0.023132	3.39923	-3.75	0.923188	Plcb3	phospholipase C, beta 3 (phosphatidylinositol-specific)
rc_AA892861_at	0.023391	-3.38805	-3.75	-1.07488	RGD1305347	similar to RIKEN cDNA 2610528J11
D10728_at	0.023423	-3.38668	-3.75	-1.24003	Cd5	Cd5 molecule
rc_AA894009_at	0.023435	-3.38618	-3.75	-1.20677	LOC100302372	hypothetical protein LOC100302372
rc_AA891037_g_at	0.023505	-3.3832	-3.75	-0.95188	Rpl3l	ribosomal protein L3-like
rc_AA686164_at	0.023584	-3.37986	-3.75	-1.2869	Eif3m	eukaryotic translation initiation factor 3, subunit M
rc_AA892940_at	0.023726	-3.37385	-3.75	-1.17867	Eftud2	elongation factor Tu GTP binding domain containing 2
M22923_at	0.023841	3.36902	-3.75	1.5982	Ms4a2	membrane-spanning 4-domains, subfamily A, member 2 (Fc fragment of IgE, high affinity I, receptor for; beta polypeptide)
U29873_at	0.02387	-3.36779	-3.75	-1.23281	Grin3a	glutamate receptor, ionotropic, N-methyl-D-aspartate 3A
S77492_i_at	0.023923	-3.36561	-3.75	-2.55728	Bmp3	bone morphogenetic protein 3
rc_AA859834_at	0.024131	-3.35699	-3.76	-1.18461	Mrp63	mitochondrial ribosomal protein 63
rc_AA859752_at	0.024446	-3.34405	-3.76	-1.97721	Nog	noggin
rc_AA799829_at	0.024491	-3.34225	-3.76	-1.26938	Atp5s	ATP synthase, H+ transporting, mitochondrial F0 complex, subunit s (factor B)
U50185_g_at	0.024757	-3.33153	-3.76	-1.04159	Ppp1r12a	protein phosphatase 1, regulatory (inhibitor) subunit 12A
rc_AI639173_at	0.024777	3.33073	-3.76	1.36794
rc_AA900476_g_at	0.024785	-3.33038	-3.76	-0.961625	Cited2	Cbp/p300-interacting transactivator, with Glu/Asp-rich carboxy-terminal domain, 2
rc_AA955477_at	0.024958	3.32351	-3.76	1.40489	Mapkapk3	mitogen-activated protein kinase-activated protein kinase 3
X66693_f_at	0.025022	3.32098	-3.77	1.2238	Gzmb	granzyme B
U61266_at	0.025104	-3.31774	-3.77	-0.907541	Rock1	Rho-associated coiled-coil containing protein kinase 1
M13506_at	0.025198	3.31402	-3.77	1.35567	Ugt2b1	UDP glucuronosyltransferase 2 family, polypeptide B1
AF077000_g_at	0.02567	-3.2957	-3.77	-1.23818	Ptpn23	protein tyrosine phosphatase, non-receptor type 23
rc_AI178267_at	0.025686	3.29509	-3.77	1.73516	Dd25	hypothetical protein Dd25
rc_AI172064_at	0.02573	3.2934	-3.77	1.03435	Lgals1	lectin, galactoside-binding, soluble, 1
U35245_at	0.025811	-3.29032	-3.77	-0.885549	Vps33b	vacuolar protein sorting 33 homolog B (yeast)
AF054618_s_at	0.025811	-3.2903	-3.77	-1.40059	Cttn	cortactin
U56863_at	0.025825	3.28978	-3.77	2.56485	Ly49s7///Klra5	Ly49 stimulatory receptor 7///killer cell lectin-like receptor, subfamily A, member 5
rc_AI638947_at	0.02585	3.28881	-3.77	2.44126
J05446_at	0.025965	-3.28446	-3.77	-1.00179	Gys2	glycogen synthase 2
rc_AA894030_at	0.026005	3.28294	-3.77	0.914087	Tdp1	tyrosyl-DNA phosphodiesterase 1
rc_AA799317_at	0.026017	3.28249	-3.78	1.05864
D42012cds_s_at	0.026177	-3.27646	-3.78	-1.04678	RT1-Ha	RT1 class II, locus Ha
U48828_at	0.026177	-3.27643	-3.78	-1.39337
AF041105_at	0.02619	-3.27596	-3.78	-0.998157	Slco1a5	solute carrier organic anion transporter family, member 1a5
U70210_at	0.026284	3.27243	-3.78	1.45978	Apbb2	amyloid beta (A4) precursor protein-binding, family B, member 2
AF062741_g_at	0.026576	3.26159	-3.78	0.969762	Pdp2	pyruvate dehyrogenase phosphatase catalytic subunit 2
U06273_i_at	0.026823	-3.25251	-3.78	-2.20337	Ugt2b36	UDP glucuronosyltransferase 2 family, polypeptide B36
rc_AI639371_at	0.026971	-3.24715	-3.78	-1.60399
X73292_at	0.027035	-3.24482	-3.78	-0.896925	Cpg1	candidate plasticity gene 1
U28356_at	0.027266	3.2365	-3.79	1.07618	Ptpn7	protein tyrosine phosphatase, non-receptor type 7
M18363cds_s_at	0.02727	3.23637	-3.79	1.75865	Cyp2c11	cytochrome P450, subfamily 2, polypeptide 11
L13445_at	0.027402	-3.23165	-3.79	-0.863283	St8sia2	ST8 alpha-N-acetyl-neuraminide alpha-2,8-sialyltransferase 2
rc_AA946542_g_at	0.02754	3.22674	-3.79	1.07878	Prl8a7	prolactin family 8, subfamily a, member 7
E12286cds_at	0.027547	3.22649	-3.79	1.04085	Gm2a	GM2 ganglioside activator
rc_AA893050_at	0.027698	-3.22117	-3.79	-0.932058	Kif12	kinesin family member 12
rc_AA799832_at	0.02771	-3.22075	-3.79	-1.1862	Pgm5	phosphoglucomutase 5
rc_AA800026_at	0.027844	3.21605	-3.79	1.37706	Gcn1l1	GCN1 general control of amino-acid synthesis 1-like 1 (yeast)
Y13413_at	0.027903	-3.214	-3.79	-1.98382	Apbb3	amyloid beta (A4) precursor protein-binding, family B, member 3
rc_AI638977_at	0.027909	3.21377	-3.79	1.5878
U38812_s_at	0.028292	3.20053	-3.8	1.88502	Itpr1	inositol 1,4,5-triphosphate receptor, type 1
D49955_at	0.028453	3.195	-3.8	0.910088	Bst1	bone marrow stromal cell antigen 1
L78306_at	0.028661	3.18793	-3.8	1.91022	Asmt	acetylserotonin O-methyltransferase
rc_AI058601_at	0.028685	-3.18714	-3.8	-2.25917	Ank3	ankyrin 3, epithelial
D10554_s_at	0.028762	3.18453	-3.8	0.888586	Hnf4a	hepatocyte nuclear factor 4, alpha
rc_AA891290_at	0.028924	-3.1791	-3.8	-0.888401
X70521_at	0.029075	-3.17404	-3.8	-0.980584	Scnn1a	sodium channel, nonvoltage-gated, type I, alpha
L27075_g_at	0.029107	3.17298	-3.8	0.904242	Acly	ATP citrate lyase
rc_AA925887_at	0.029166	3.17104	-3.8	1.03557	Pcyt1a	phosphate cytidylyltransferase 1, choline, alpha
rc_AI639061_at	0.02923	3.16893	-3.8	1.61154	Cwh43	cell wall biogenesis 43 C-terminal homolog (S. cerevisiae)
AA686870_i_at	0.029345	3.16512	-3.81	0.994854
rc_AI228675_at	0.029347	-3.16506	-3.81	-1.17953	Smad2	SMAD family member 2
rc_AA874815_at	0.029377	3.16407	-3.81	0.921078	Eif2c1	eukaryotic translation initiation factor 2C, 1
M81855_at	0.029433	3.16224	-3.81	1.0639	Abcb1b	ATP-binding cassette, sub-family B (MDR/TAP), member 1B
rc_AA800686_at	0.029537	-3.15882	-3.81	-0.962666	Grb10	growth factor receptor bound protein 10
rc_AA891524_at	0.029556	-3.15819	-3.81	-1.08916	Isoc2b	isochorismatase domain containing 2b
AF095741_at	0.029858	-3.14839	-3.81	-1.0617	Mosc2	MOCO sulphurase C-terminal domain containing 2
rc_AI639316_at	0.029994	-3.144	-3.81	-0.843758
U77933_at	0.030255	-3.13569	-3.81	-1.4352	Casp2	caspase 2
AF052540_s_at	0.030724	-3.12091	-3.82	-1.70819	Capn3	calpain 3
M21476_s_at	0.0309	3.11543	-3.82	1.5511	P4hb	prolyl 4-hydroxylase, beta polypeptide
X54096_at	0.031179	3.10682	-3.82	1.5811	Lcat	lecithin cholesterol acyltransferase
D83792_at	0.031253	-3.10456	-3.82	-1.79844	Cdkn1b	cyclin-dependent kinase inhibitor 1B
rc_AI639392_at	0.031356	-3.10139	-3.82	-1.18134	Acadsb	acyl-Coenzyme A dehydrogenase, short/branched chain
rc_AA800285_at	0.031441	-3.0988	-3.82	-1.55436
AJ223184_g_at	0.031479	3.09766	-3.82	0.948126	Igsf6	immunoglobulin superfamily, member 6
D12524_g_at	0.031701	-3.09096	-3.83	-0.861741	Kit	v-kit Hardy-Zuckerman 4 feline sarcoma viral oncogene homolog
X59996mRNA_s_at	0.031749	3.0895	-3.83	0.845072	Grik4	glutamate receptor, ionotropic, kainate 4
rc_AA894105_at	0.031793	3.08819	-3.83	1.54533
K03041mRNA_s_at	0.031807	3.08775	-3.83	0.926195	Otc	ornithine carbamoyltransferase
X55288_at	0.031821	3.08732	-3.83	1.15908	Cd28	Cd28 molecule
rc_AA859898_at	0.032114	3.0786	-3.83	1.33632
rc_AI237731_s_at	0.032374	-3.07092	-3.83	-0.843491	Lpl	lipoprotein lipase
Y16188_at	0.032486	-3.06764	-3.83	-0.930192	Ecel1	endothelin converting enzyme-like 1
M37942exon#2-3_s_at	0.032525	3.06649	-3.83	1.29646	Ampd1	adenosine monophosphate deaminase 1 (isoform M)
AB008521_s_at	0.0327	3.06138	-3.83	1.40656	Dync1li2	dynein, cytoplasmic 1 light intermediate chain 2
rc_AI639501_s_at	0.032741	-3.06019	-3.84	-0.901505	Tmem47	transmembrane protein 47
D12820_at	0.032872	3.05639	-3.84	1.49869	Olr1867	olfactory receptor 1867
L36030_at	0.033046	3.0514	-3.84	0.960375	Gucy2f	guanylate cyclase 2F
S62933_i_at	0.033072	-3.05064	-3.84	-1.32385	Ntrk3	neurotrophic tyrosine kinase, receptor, type 3
L03294_at	0.033167	-3.04793	-3.84	-0.931108	Lpl	lipoprotein lipase
D38066exon_s_at	0.033172	-3.04779	-3.84	-1.19366	Ugt1a2	UDP glucuronosyltransferase 1 family, polypeptide A2
rc_AI014091_at	0.033185	-3.04742	-3.84	-1.21554	Cited2	Cbp/p300-interacting transactivator, with Glu/Asp-rich carboxy-terminal domain, 2
U55995_at	0.033858	3.02839	-3.84	1.67677	Kcnma1	potassium large conductance calcium-activated channel, subfamily M, alpha member 1
D21095_at	0.033917	-3.02674	-3.84	-1.11973	Cxcl3	chemokine (C-X-C motif) ligand 3
J02612mRNA_s_at	0.033992	3.02466	-3.85	1.42753	Ugt1a5///Ugt1a9///Ugt1a3///Ugt1a2///Ugt1a8///Ugt1a7c///Ugt1a6///Ugt1a1	UDP glucuronosyltransferase 1 family, polypeptide A5///UDP glucuronosyltransferase 1 family, polypeptide A9///UDP glycosyltransferase 1 family, polypeptide A3///UDP glucuronosyltransferase 1 family, polypeptide A2///UDP glycosyltransferase 1 family, polypeptide A8///UDP glucuronosyltransferase 1 family, polypeptide A7C///UDP glucuronosyltransferase 1 family, polypeptide A6///UDP glucuronosyltrans…
rc_AI639144_at	0.034301	3.01611	-3.85	1.4741
rc_AA891923_at	0.034671	-3.00599	-3.85	-0.966719
rc_AA800172_at	0.034684	-3.00564	-3.85	-1.32314	Tmem179b	transmembrane protein 179B
M83210_g_at	0.034882	-3.00028	-3.85	-0.880224	Smgb	neonatal submandibular gland protein B
AF043642_at	0.034884	-3.00023	-3.85	-0.961586	Ppig	peptidylprolyl isomerase G
rc_AA893664_at	0.035182	-2.99221	-3.85	-1.23534	Psme4	proteasome (prosome, macropain) activator subunit 4
M57718mRNA_s_at	0.035231	-2.99091	-3.85	-0.983007	Cyp4a1///Cyp4a10	cytochrome P450, family 4, subfamily a, polypeptide 1///cytochrome P450, family 4, subfamily a, polypeptide 10
X51531cds_g_at	0.035234	2.99083	-3.85	0.999483	LOC688228	similar to Myosin light polypeptide 4 (Myosin light chain 1, atrial isoform)
rc_AA891998_i_at	0.035345	-2.98786	-3.86	-0.84445	Sqstm1	sequestosome 1
M25348_s_at	0.035358	-2.98752	-3.86	-1.1231	Pde4a	phosphodiesterase 4A, cAMP-specific (phosphodiesterase E2 dunce homolog, Drosophila)
X00722_at	0.035395	-2.98653	-3.86	-1.27707
rc_AI639503_at	0.035531	-2.98294	-3.86	-1.38967	Dcaf17	DDB1 and CUL4 associated factor 17
rc_AA891383_i_at	0.035788	2.97618	-3.86	1.09034	Psma5	proteasome (prosome, macropain) subunit, alpha type 5
M91599mRNA_at	0.036045	-2.96945	-3.86	-1.07662	Fgfr4	fibroblast growth factor receptor 4
D79981_at	0.036107	2.96786	-3.86	1.73658	Slc21a4	kidney specific organic anion transporter
M80784_s_at	0.036878	2.94809	-3.87	1.4469	Tgfbr3	transforming growth factor, beta receptor III
S79939_at	0.036891	2.94776	-3.87	1.06942	Prm3	protamine 3
AF065387_g_at	0.036992	-2.94521	-3.87	-1.11241	Ggcx	gamma-glutamyl carboxylase
X74565cds_g_at	0.037134	-2.94163	-3.87	-0.975585	Ptbp1	polypyrimidine tract binding protein 1
rc_AI639026_at	0.037287	-2.9378	-3.87	-1.43938
M33976_at	0.037291	2.93769	-3.87	0.864801	Spt1	salivary protein 1
rc_AI103671_at	0.037768	2.92584	-3.87	1.50675	Atp2b1	ATPase, Ca++ transporting, plasma membrane 1
S82229_s_at	0.037771	-2.92577	-3.87	-0.994892	Npr1	natriuretic peptide receptor A/guanylate cyclase A (atrionatriuretic peptide receptor A)
rc_AA799666_g_at	0.038005	-2.92002	-3.88	-1.11612
AF055286_at	0.038168	-2.91604	-3.88	-2.334	Slc22a3	solute carrier family 22 (extraneuronal monoamine transporter), member 3
rc_AA893124_at	0.038209	-2.91506	-3.88	-1.72955
rc_AI639107_at	0.038229	2.91456	-3.88	1.71556	Arl11	ADP-ribosylation factor-like 11
D26496_at	0.038533	-2.9072	-3.88	-0.965221	Dnah5	dynein, axonemal, heavy chain 5
rc_AA891753_at	0.038718	2.90276	-3.88	1.30067	LOC684996	similar to chromosome 7 open reading frame 11
rc_AA875037_at	0.038896	-2.89851	-3.88	-1.57968	Serpinb9	serine (or cysteine) peptidase inhibitor, clade B, member 9
rc_AA893985_at	0.038954	2.89713	-3.88	1.69743
rc_AA874842_at	0.039101	-2.89364	-3.88	-1.86866
rc_AA875122_at	0.03912	-2.89318	-3.88	-1.98459	Hmgxb4	HMG box domain containing 4
U35775_g_at	0.039297	-2.889	-3.89	-1.3475	Add3	adducin 3 (gamma)
S76799_at	0.039556	2.88293	-3.89	1.46164	Bdnf	brain derived neurotrophic factor
M62889_s_at	0.039696	-2.87964	-3.89	-1.63177	Si	sucrase-isomaltase (alpha-glucosidase)
M10244_at	0.039994	-2.87274	-3.89	-0.766352	Th	tyrosine hydroxylase
rc_AI639390_at	0.040189	2.86826	-3.89	0.851605
D45412_s_at	0.040258	-2.86668	-3.89	-0.837257	Ptpro	protein tyrosine phosphatase, receptor type, O
AF091579_at	0.040427	-2.86281	-3.89	-1.83079	Olr1347	olfactory receptor 1347
U54807_at	0.040523	-2.86061	-3.89	-0.804948	Rab3c	RAB3C, member RAS oncogene family
M81142_s_at	0.040634	2.8581	-3.9	1.23963	Gabrg3	gamma-aminobutyric acid (GABA) A receptor, gamma 3
rc_AA800946_f_at	0.040653	2.85766	-3.9	0.818586	LOC686737///Snrpd2///Snrpd2l	similar to small nuclear ribonucleoprotein D2///small nuclear ribonucleoprotein D2 polypeptide///small nuclear ribonucleoprotein D2-like
rc_AI639007_at	0.040748	2.8555	-3.9	0.866249
L13407_i_at	0.040914	2.85178	-3.9	1.22972	Camk2d	calcium/calmodulin-dependent protein kinase II delta
rc_AA893596_at	0.041055	-2.84861	-3.9	-0.780064	Mphosph8	M-phase phosphoprotein 8
D25233UTR#1_at	0.041237	2.84454	-3.9	1.57257	Rb1	retinoblastoma 1
rc_AI639511_f_at	0.04141	-2.84068	-3.9	-1.01818
AF063851_at	0.041676	-2.83481	-3.9	-1.6539	Mcpt1	mast cell protease 1
J03190_g_at	0.041739	-2.83342	-3.9	-0.823806	Alas1	aminolevulinate, delta-, synthase 1
rc_AA891037_at	0.041751	-2.83315	-3.9	-0.791405	Rpl3l	ribosomal protein L3-like
M55017exon_s_at	0.041754	-2.83308	-3.9	-1.27146	Ncl	nucleolin
rc_AA799992_at	0.041788	-2.83233	-3.9	-0.882042	RGD1306959	similar to C11orf17 protein
U44979_at	0.041879	2.83033	-3.9	1.10422	Kif2c	kinesin family member 2C
J04563_at	0.042074	2.82607	-3.91	1.51608	Pde4b	phosphodiesterase 4B, cAMP specific
rc_AA926193_at	0.042398	-2.81904	-3.91	-0.840466	RGD1565421///RGD1559960///Sult1c2a	similar to Sulfotransferase K2 (rSULT1C2A)///similar to Sulfotransferase K1 (rSULT1C2)///sulfotransferase family, cytosolic, 1C, member 2a
M64698_s_at	0.042758	2.81131	-3.91	1.17642	Itpr1	inositol 1,4,5-triphosphate receptor, type 1
L13606_at	0.042852	2.8093	-3.91	1.5222	Myh2	myosin, heavy chain 2, skeletal muscle, adult
X74917gene_at	0.043114	2.80372	-3.91	0.754102
rc_AA800202_at	0.043134	2.8033	-3.91	0.838989	RGD1565616	RGD1565616
X65953mRNA_at	0.043137	-2.80322	-3.91	-1.29102	Pfkfb2	6-phosphofructo-2-kinase/fructose-2,6-biphosphatase 2
U09307_at	0.043407	-2.79752	-3.91	-1.37486	Ptpn11	protein tyrosine phosphatase, non-receptor type 11
rc_AA893529_at	0.043477	2.79605	-3.91	1.92895
rc_AA893194_s_at	0.043609	2.79329	-3.92	1.07622	Alkbh7	alkB, alkylation repair homolog 7 (E. coli)
rc_AI069982_s_at	0.043647	2.7925	-3.92	0.755994	Cdc42bpa	CDC42 binding protein kinase alpha
rc_AI179576_s_at	0.043949	2.78621	-3.92	0.874594	LOC100134871///LOC689064///Hbb-b1///Hbb	beta globin minor gene///beta-globin///hemoglobin, beta adult major chain///hemoglobin, beta
L26986_at	0.044121	2.78265	-3.92	1.69556	Adcy8	adenylate cyclase 8 (brain)
U67915_at	0.044447	2.77593	-3.92	0.864213	Mcpt1	mast cell protease 1
AJ012603cds_at	0.044545	-2.77393	-3.92	-1.06998	Adam17	ADAM metallopeptidase domain 17
rc_AA819643_at	0.045281	2.75902	-3.93	0.823769	Prkaa2	protein kinase, AMP-activated, alpha 2 catalytic subunit
rc_AA893682_at	0.045392	-2.75681	-3.93	-1.72174	RGD1306924	similar to Gamma-tubulin complex component 4 (GCP-4)
L28126exon#1_at	0.045437	-2.75592	-3.93	-1.0837	Slc2a2	solute carrier family 2 (facilitated glucose transporter), member 2
rc_AA800962_at	0.045994	-2.74486	-3.93	-0.987463	Tln1	talin 1
rc_AA799879_at	0.045996	2.74483	-3.93	1.02172	Syngr1	synaptogyrin 1
rc_AA859976_at	0.046097	-2.74282	-3.93	-1.25144	LOC685834	similar to zinc finger protein 740
D50608_at	0.046338	-2.7381	-3.93	-1.31944	Cckar	cholecystokinin A receptor
U76714_at	0.046357	-2.73774	-3.93	-1.37893	Slc40a1	solute carrier family 39 (iron-regulated transporter), member 1
rc_AI013365_at	0.046419	2.73652	-3.93	0.766881
rc_AA875132_at	0.046446	-2.736	-3.93	-0.902751
D14988_f_at	0.046951	-2.72622	-3.94	-1.20169	Sult2a1	sulfotransferase family 2A, dehydroepiandrosterone (DHEA)-preferring, member 1
U09815_at	0.047043	-2.72445	-3.94	-0.772148	Psg19	pregnancy specific glycoprotein 19
rc_AI179399_at	0.047154	-2.72231	-3.94	-0.927618	Col5a2	collagen, type V, alpha 2
AF020046_i_at	0.047241	2.72065	-3.94	1.1225	Itgae	integrin, alpha E
J00735_g_at	0.04738	2.71799	-3.94	1.81503	Fgg	fibrinogen gamma chain
AF051527_s_at	0.047479	-2.71612	-3.94	-1.2591	Cacna1a	calcium channel, voltage-dependent, P/Q type, alpha 1A subunit
X95286cds_at	0.047709	2.71176	-3.94	1.04897	Sema3a	sema domain, immunoglobulin domain (Ig), short basic domain, secreted, (semaphorin) 3A
S67435_s_at	0.047941	2.70739	-3.94	1.1907	Pdx1	pancreatic and duodenal homeobox 1
rc_AI639471_f_at	0.047955	2.70712	-3.94	0.918038
AB017596_at	0.047968	-2.70687	-3.94	-1.12318	Enpp1	ectonucleotide pyrophosphatase/phosphodiesterase 1
X00336_at	0.048152	-2.70342	-3.94	-1.29018	Ifna2///Ifna1	interferon alpha family, gene 2///interferon-alpha 1
rc_AA800235_at	0.048206	-2.70241	-3.95	-1.49972
Z56277_i_at	0.048298	2.7007	-3.95	1.16967	Clcn5	chloride channel 5
X59736mRNA_at	0.048582	-2.69541	-3.95	-0.765968	Ckmt2	creatine kinase, mitochondrial 2, sarcomeric
U52948_at	0.048586	2.69535	-3.95	1.49575	C9	complement component 9
AB015637exon#1_s_at	0.048676	-2.69368	-3.95	-1.50449	Fut1	fucosyltransferase 1
X80477_at	0.048759	-2.69215	-3.95	-0.964908	P2rx1	purinergic receptor P2X, ligand-gated ion channel, 1
rc_AA866455_g_at	0.048929	2.68901	-3.95	1.81057	Hipk3	homeodomain interacting protein kinase 3
rc_AA799814_at	0.049063	-2.68656	-3.95	-1.52266	Mapkapk2	mitogen-activated protein kinase-activated protein kinase 2
rc_AA894027_at	0.049143	2.68509	-3.95	1.2113
rc_AA893753_at	0.049184	-2.68434	-3.95	-1.55889	Nvl	nuclear VCP-like
rc_AA891438_g_at	0.049266	2.68285	-3.95	1.3817	Pank2	pantothenate kinase 2 (Hallervorden-Spatz syndrome)
rc_AA891260_at	0.049456	-2.67938	-3.95	-0.971902
AB016425_at	0.049726	2.6745	-3.95	1.0082	Tpmt///Ocln	thiopurine S-methyltransferase///occludin
AF056034_s_at	0.049852	-2.67224	-3.96	-1.7316	Nexn	nexilin (F actin binding protein)
D16349_at	0.049983	-2.66988	-3.96	-1.46612	Oprm1	opioid receptor, mu 1
