# Supplementary material for: Molecular mechanism of estrogen-mediated neuroprotection in the relief of brain ischemic injury
Source: BMC Genet. 2018 Jul 20;19:46. doi: 10.1186/s12863-018-0630-y (PMC6053825; doi:10.1186/s12863-018-0630-y)
Supplement: Supplementary file 2 — The interaction pairs of nodes in protein-protein interaction network. This excel presents 243 nodes and 590 interaction pairs (combined score > 0.4) in Fig. 1. In addition, it contains the combined score values of these 590 interaction pairs. (XLSX 61 kb) [file 12863_2018_630_MOESM2_ESM.xlsx]

## Sheet: Sheet1
#node1	node2	node1_string_internal_id	node2_string_internal_id	node1_external_id	node2_external_id	neighborhood_on_chromosome	gene_fusion	phylogenetic_cooccurrence	homology	coexpression	experimentally_determined_interaction	database_annotated	automated_textmining	combined_score
Psma5	Psma6	2125422	2119021	10116.ENSRNOP00000026928	10116.ENSRNOP00000009666	0	0	0.293	0.813	0.939	0.98	0.835	0.482	0.999
Cdkn1b	Ccnd1	2131612	2126018	10116.ENSRNOP00000050173	10116.ENSRNOP00000028411	0	0	0	0	0.051	0.708	0.949	0.689	0.995
Eftud2	Snrpd2	2132162	2123213	10116.ENSRNOP00000052049	10116.ENSRNOP00000021221	0	0	0	0	0.077	0.911	0.9	0.296	0.993
Npr1	Nppa	2122863	2119526	10116.ENSRNOP00000020307	10116.ENSRNOP00000011005	0	0	0	0	0	0.526	0.9	0.809	0.99
Cga	Fshb	2120019	2117982	10116.ENSRNOP00000012385	10116.ENSRNOP00000006512	0	0	0	0	0.054	0.777	0.9	0.608	0.99
Ccnd1	Rb1	2126018	2123423	10116.ENSRNOP00000028411	10116.ENSRNOP00000021752	0	0	0	0	0.058	0.701	0.899	0.677	0.989
Bdnf	Ntrk3	2135788	2130078	10116.ENSRNOP00000064356	10116.ENSRNOP00000044402	0	0	0	0	0.055	0.172	0.939	0.807	0.989
Snrpd2l	Eftud2	2136970	2132162	10116.ENSRNOP00000065798	10116.ENSRNOP00000052049	0	0	0	0	0.057	0.844	0.9	0.286	0.988
Acvr1c	Smad2	2133110	2131106	10116.ENSRNOP00000056047	10116.ENSRNOP00000048329	0	0	0	0	0.077	0.197	0.874	0.861	0.985
Papss2	Nos3	2120926	2120253	10116.ENSRNOP00000014979	10116.ENSRNOP00000013058	0.368	0	0	0	0.893	0.069	0.449	0.556	0.981
Cyp2c6	Ugt2b1	2132037	2116671	10116.ENSRNOP00000051625	10116.ENSRNOP00000002724	0.056	0	0	0	0.206	0.048	0.9	0.763	0.98
Eftud2	Rpl3l	2132162	2122653	10116.ENSRNOP00000052049	10116.ENSRNOP00000019660	0.28	0	0	0	0.956	0.207	0	0.271	0.979
Sema3a	Dpysl2	2127985	2120233	10116.ENSRNOP00000036472	10116.ENSRNOP00000012996	0	0	0	0	0	0	0.9	0.764	0.975
Ptpn11	Kit	2129354	2116780	10116.ENSRNOP00000041842	10116.ENSRNOP00000003050	0	0	0	0	0.051	0.215	0.949	0.39	0.974
Cyp2c11	Ugt2b1	2121818	2116671	10116.ENSRNOP00000017310	10116.ENSRNOP00000002724	0.056	0	0	0	0.043	0.048	0.9	0.719	0.971
Acly	Acsm3	2124083	2122784	10116.ENSRNOP00000023447	10116.ENSRNOP00000020039	0.077	0	0	0	0.801	0.099	0.449	0.669	0.964
Lhcgr	Cga	2123704	2120019	10116.ENSRNOP00000022481	10116.ENSRNOP00000012385	0	0	0	0	0.053	0.708	0.8	0.418	0.963
Pde5a	Adcy8	2122640	2118072	10116.ENSRNOP00000019637	10116.ENSRNOP00000006789	0	0	0	0	0.216	0.146	0.9	0.478	0.96
Pde4b	Adcy8	2118389	2118072	10116.ENSRNOP00000007738	10116.ENSRNOP00000006789	0	0	0	0	0.216	0.161	0.9	0.463	0.959
Npr1	Pde5a	2122863	2122640	10116.ENSRNOP00000020307	10116.ENSRNOP00000019637	0	0	0	0	0.126	0.146	0.9	0.526	0.959
Myh6	Acta2	2124023	2119800	10116.ENSRNOP00000023301	10116.ENSRNOP00000011773	0	0	0	0	0.135	0.37	0.8	0.661	0.958
Fgfr4	Ptpn11	2131833	2129354	10116.ENSRNOP00000050988	10116.ENSRNOP00000041842	0	0	0	0	0.043	0.215	0.926	0.277	0.954
Rock1	Ppp1r12a	2130852	2118062	10116.ENSRNOP00000047378	10116.ENSRNOP00000006773	0	0	0	0	0.111	0.108	0.899	0.497	0.954
Pde4a	Adcy8	2133519	2118072	10116.ENSRNOP00000057815	10116.ENSRNOP00000006789	0	0	0	0	0.216	0.161	0.9	0.382	0.953
Ugt1a9	Cyp2c11	2137764	2121818	10116.ENSRNOP00000066773	10116.ENSRNOP00000017310	0.056	0	0	0	0.051	0.048	0.9	0.522	0.951
Cyp4a1	Ugt2b1	2129129	2116671	10116.ENSRNOP00000041025	10116.ENSRNOP00000002724	0.056	0	0	0	0.044	0.048	0.9	0.473	0.946
Ugt1a1	Cyp2c11	2124688	2121818	10116.ENSRNOP00000025045	10116.ENSRNOP00000017310	0.056	0	0	0	0.051	0.048	0.9	0.458	0.945
Myl4	Myh6	2135676	2124023	10116.ENSRNOP00000064224	10116.ENSRNOP00000023301	0	0	0	0	0.075	0.635	0.8	0.256	0.943
Snrpd2	Srsf5	2123213	2118327	10116.ENSRNOP00000021221	10116.ENSRNOP00000007583	0	0	0	0	0.055	0.348	0.9	0.178	0.942
Ugt1a9	Cyp4a1	2137764	2129129	10116.ENSRNOP00000066773	10116.ENSRNOP00000041025	0.056	0	0	0	0	0.048	0.9	0.422	0.941
Gucy2f	Pde5a	2131418	2122640	10116.ENSRNOP00000049500	10116.ENSRNOP00000019637	0	0	0	0	0.126	0.146	0.9	0.31	0.941
Tln1	Crk	2123677	2117941	10116.ENSRNOP00000022401	10116.ENSRNOP00000006407	0	0	0	0	0	0	0.937	0.088	0.94
Cyp4a1	Cyp2c11	2129129	2121818	10116.ENSRNOP00000041025	10116.ENSRNOP00000017310	0	0	0.514	0.635	0.043	0	0.9	0.726	0.939
Ugt1a9	Cyp2c6	2137764	2132037	10116.ENSRNOP00000066773	10116.ENSRNOP00000051625	0.056	0	0	0	0	0.048	0.9	0.396	0.938
Snrpd2l	Srsf5	2136970	2118327	10116.ENSRNOP00000065798	10116.ENSRNOP00000007583	0	0	0	0	0.055	0.348	0.9	0.126	0.938
Acot1	Acot2	2120489	2120417	10116.ENSRNOP00000013729	10116.ENSRNOP00000013515	0	0	0.534	0.988	0.695	0	0.8	0.72	0.937
Eftud2	Srsf5	2132162	2118327	10116.ENSRNOP00000052049	10116.ENSRNOP00000007583	0	0	0	0	0.069	0.35	0.9	0.076	0.936
Rps24	Rpl3l	2131267	2122653	10116.ENSRNOP00000048903	10116.ENSRNOP00000019660	0	0	0	0	0.668	0.671	0	0.448	0.934
Cyp2c6	Ugt1a1	2132037	2124688	10116.ENSRNOP00000051625	10116.ENSRNOP00000025045	0.056	0	0	0	0	0.048	0.9	0.358	0.934
Tac1	Oxtr	2119095	2118385	10116.ENSRNOP00000009888	10116.ENSRNOP00000007724	0	0	0	0	0	0	0.9	0.348	0.932
Cyp2c7	Cyp4a1	2130242	2129129	10116.ENSRNOP00000045029	10116.ENSRNOP00000041025	0	0	0.518	0.636	0.043	0	0.9	0.468	0.931
Cyp2c6	Cyp4a1	2132037	2129129	10116.ENSRNOP00000051625	10116.ENSRNOP00000041025	0	0	0.521	0.659	0	0	0.9	0.541	0.931
Cyp4a1	Ugt1a1	2129129	2124688	10116.ENSRNOP00000041025	10116.ENSRNOP00000025045	0.056	0	0	0	0.044	0.048	0.9	0.316	0.93
Oprm1	Penk	2131929	2119841	10116.ENSRNOP00000051290	10116.ENSRNOP00000011892	0	0	0	0	0.057	0.069	0.9	0.305	0.93
Cyp2c7	Ugt2b1	2130242	2116671	10116.ENSRNOP00000045029	10116.ENSRNOP00000002724	0.056	0	0	0	0.043	0.048	0.9	0.306	0.929
Col5a2	Pcolce	2117467	2116401	10116.ENSRNOP00000005073	10116.ENSRNOP00000001887	0	0	0	0	0.263	0.073	0.9	0.083	0.929
Cyp2c11	Cyp4f1	2121818	2117992	10116.ENSRNOP00000017310	10116.ENSRNOP00000006533	0	0	0.513	0.628	0	0	0.9	0.357	0.928
Cyp2c6	Ugt2b15	2132037	2116664	10116.ENSRNOP00000051625	10116.ENSRNOP00000002712	0.056	0	0	0	0.206	0.048	0.9	0.148	0.928
Ugt1a8	Cyp2c11	2136463	2121818	10116.ENSRNOP00000065158	10116.ENSRNOP00000017310	0.056	0	0	0	0.051	0.048	0.9	0.283	0.927
Ugt1a9	Ces1d	2137764	2123443	10116.ENSRNOP00000066773	10116.ENSRNOP00000021812	0	0	0	0	0.052	0	0.9	0.295	0.927
Cyp2c7	Ugt2b15	2130242	2116664	10116.ENSRNOP00000045029	10116.ENSRNOP00000002712	0.056	0	0	0	0.201	0.048	0.9	0.119	0.925
Camk2d	Nos3	2121317	2120253	10116.ENSRNOP00000016026	10116.ENSRNOP00000013058	0	0	0	0	0.042	0.101	0.879	0.367	0.925
Psma5	Psme4	2125422	2118960	10116.ENSRNOP00000026928	10116.ENSRNOP00000009500	0	0	0	0	0	0.921	0	0.082	0.924
Mc4r	Cga	2124748	2120019	10116.ENSRNOP00000025223	10116.ENSRNOP00000012385	0	0	0	0	0.054	0	0.9	0.268	0.924
Grik4	Gria3	2130970	2126753	10116.ENSRNOP00000047794	10116.ENSRNOP00000031170	0	0	0	0.874	0.056	0.197	0.9	0.557	0.923
Cyp2c11	Ugt2b15	2121818	2116664	10116.ENSRNOP00000017310	10116.ENSRNOP00000002712	0.056	0	0	0	0.043	0.048	0.9	0.243	0.923
Ugt1a8	Cyp2c6	2136463	2132037	10116.ENSRNOP00000065158	10116.ENSRNOP00000051625	0.056	0	0	0	0	0.048	0.9	0.247	0.923
Ntrk3	Crk	2130078	2117941	10116.ENSRNOP00000044402	10116.ENSRNOP00000006407	0	0	0	0	0.054	0.102	0.9	0.208	0.923
Cyp2c22	Cyp4a1	2132035	2129129	10116.ENSRNOP00000051607	10116.ENSRNOP00000041025	0	0	0.514	0.636	0	0	0.9	0.192	0.922
Cyp2c22	Cyp4f1	2132035	2117992	10116.ENSRNOP00000051607	10116.ENSRNOP00000006533	0	0	0.518	0.628	0.054	0	0.9	0.134	0.922
Cyp2c7	Cyp4f1	2130242	2117992	10116.ENSRNOP00000045029	10116.ENSRNOP00000006533	0	0	0.518	0.63	0	0	0.9	0.183	0.922
Gria4	Grin3a	2118972	2118454	10116.ENSRNOP00000009542	10116.ENSRNOP00000007957	0	0	0	0.7	0.056	0.046	0.9	0.669	0.921
Grik4	Gria4	2130970	2118972	10116.ENSRNOP00000047794	10116.ENSRNOP00000009542	0	0	0	0.935	0.056	0.197	0.9	0.491	0.92
Fgg	Crk	2127117	2117941	10116.ENSRNOP00000032735	10116.ENSRNOP00000006407	0	0	0	0	0	0	0.919	0.046	0.92
Aldh3a2	Cyp4a1	2134697	2129129	10116.ENSRNOP00000061762	10116.ENSRNOP00000041025	0	0	0	0	0.069	0.101	0.9	0.16	0.92
Itpr1	Plcb3	2135391	2126153	10116.ENSRNOP00000063885	10116.ENSRNOP00000028720	0	0	0	0	0.042	0.11	0.8	0.59	0.92
Ugt2b15	ste2	2116664	2116656	10116.ENSRNOP00000002712	10116.ENSRNOP00000002680	0	0	0	0	0.054	0	0.9	0.213	0.919
Cyp2c7	Gstm2	2130242	2125019	10116.ENSRNOP00000045029	10116.ENSRNOP00000025939	0	0	0	0	0	0	0.9	0.224	0.919
Cyp2c6	Cyp2c7	2132037	2130242	10116.ENSRNOP00000051625	10116.ENSRNOP00000045029	0	0	0.531	0.983	0.189	0	0.9	0.615	0.917
Cyp2c6	Cyp4f1	2132037	2117992	10116.ENSRNOP00000051625	10116.ENSRNOP00000006533	0	0	0.522	0.648	0	0	0.9	0.05	0.917
Srsf5	Nxt1	2118327	2117865	10116.ENSRNOP00000007583	10116.ENSRNOP00000006205	0	0	0	0	0	0	0.9	0.208	0.917
Cyp2c7	Ugt1a1	2130242	2124688	10116.ENSRNOP00000045029	10116.ENSRNOP00000025045	0.056	0	0	0	0.051	0.048	0.9	0.184	0.917
Nos3	Otc	2120253	2117322	10116.ENSRNOP00000013058	10116.ENSRNOP00000004686	0	0	0	0	0.066	0	0.9	0.184	0.917
Gria3	Grin3a	2126753	2118454	10116.ENSRNOP00000031170	10116.ENSRNOP00000007957	0	0	0	0.644	0.056	0.046	0.9	0.451	0.916
Ugt1a9	ste2	2137764	2116656	10116.ENSRNOP00000066773	10116.ENSRNOP00000002680	0	0	0	0	0.048	0	0.9	0.185	0.915
Cyp2c22	Ugt2b1	2132035	2116671	10116.ENSRNOP00000051607	10116.ENSRNOP00000002724	0.056	0	0	0	0.055	0.048	0.9	0.154	0.915
Kalrn	Oxtr	2128598	2118385	10116.ENSRNOP00000039072	10116.ENSRNOP00000007724	0	0	0	0	0	0	0.9	0.194	0.915
Ugt1a1	ste2	2124688	2116656	10116.ENSRNOP00000025045	10116.ENSRNOP00000002680	0	0	0	0	0.054	0	0.9	0.174	0.915
Cyp2c22	Ugt2b15	2132035	2116664	10116.ENSRNOP00000051607	10116.ENSRNOP00000002712	0.056	0	0	0	0.055	0.048	0.9	0.148	0.914
Ugt2b1	ste2	2116671	2116656	10116.ENSRNOP00000002724	10116.ENSRNOP00000002680	0	0	0	0	0.054	0	0.9	0.172	0.914
Ugt1a9	Cyp2c7	2137764	2130242	10116.ENSRNOP00000066773	10116.ENSRNOP00000045029	0.056	0	0	0	0.051	0.048	0.9	0.149	0.914
Lep	Lpl	2137281	2121533	10116.ENSRNOP00000066184	10116.ENSRNOP00000016543	0	0	0	0	0	0	0	0.913	0.913
Pdx1	Foxa2	2137895	2121977	10116.ENSRNOP00000066935	10116.ENSRNOP00000017742	0	0	0	0	0.053	0.466	0.517	0.685	0.913
Cyp2c22	Ugt1a1	2132035	2124688	10116.ENSRNOP00000051607	10116.ENSRNOP00000025045	0.056	0	0	0	0.043	0.048	0.9	0.153	0.913
Cyp4a1	Ugt2b15	2129129	2116664	10116.ENSRNOP00000041025	10116.ENSRNOP00000002712	0.056	0	0	0	0.044	0.048	0.9	0.152	0.913
Gys2	Enpp1	2133978	2122594	10116.ENSRNOP00000059573	10116.ENSRNOP00000019519	0	0	0	0	0.068	0	0.9	0.123	0.911
Grik4	Grin3a	2130970	2118454	10116.ENSRNOP00000047794	10116.ENSRNOP00000007957	0	0	0	0.639	0.056	0	0.9	0.318	0.911
Ugt1a1	Ces1d	2124688	2123443	10116.ENSRNOP00000025045	10116.ENSRNOP00000021812	0	0	0	0	0.052	0	0.9	0.138	0.911
Ugt1a9	Cyp2c22	2137764	2132035	10116.ENSRNOP00000066773	10116.ENSRNOP00000051607	0.056	0	0	0	0.052	0.048	0.9	0.116	0.911
Ugt1a8	Cyp2c22	2136463	2132035	10116.ENSRNOP00000065158	10116.ENSRNOP00000051607	0.056	0	0	0	0.052	0.048	0.9	0.114	0.91
Ugt1a8	Cyp4a1	2136463	2129129	10116.ENSRNOP00000065158	10116.ENSRNOP00000041025	0.056	0	0	0	0	0.048	0.9	0.119	0.91
Ugt1a8	Cyp2c7	2136463	2130242	10116.ENSRNOP00000065158	10116.ENSRNOP00000045029	0.056	0	0	0	0.051	0.048	0.9	0.114	0.91
Bdnf	Dnm3	2135788	2134179	10116.ENSRNOP00000064356	10116.ENSRNOP00000060160	0	0	0	0	0.056	0	0.9	0.105	0.908
Ifna5	Ifnb1	2129252	2118532	10116.ENSRNOP00000041463	10116.ENSRNOP00000008225	0	0	0	0.773	0.054	0	0.9	0.334	0.908
Cyp2c22	Gstm2	2132035	2125019	10116.ENSRNOP00000051607	10116.ENSRNOP00000025939	0	0	0	0	0	0	0.9	0.12	0.908
Cyp4a1	Cyp4f1	2129129	2117992	10116.ENSRNOP00000041025	10116.ENSRNOP00000006533	0	0	0.531	0.926	0	0	0.9	0.584	0.907
Ces1d	Ugt2b15	2123443	2116664	10116.ENSRNOP00000021812	10116.ENSRNOP00000002712	0	0	0	0	0.052	0	0.9	0.104	0.907
Pde4a	Ampd1	2133519	2124757	10116.ENSRNOP00000057815	10116.ENSRNOP00000025248	0	0	0	0	0.05	0	0.9	0.098	0.906
Ampd1	Pde4b	2124757	2118389	10116.ENSRNOP00000025248	10116.ENSRNOP00000007738	0	0	0	0	0.05	0	0.9	0.098	0.906
Dync1li2	Kif11	2126370	2123728	10116.ENSRNOP00000029646	10116.ENSRNOP00000022555	0	0	0	0	0.053	0	0.9	0.084	0.905
Gstm2	Cyp2c11	2125019	2121818	10116.ENSRNOP00000025939	10116.ENSRNOP00000017310	0	0	0	0	0	0	0.9	0.098	0.905
Ces1d	Ugt2b1	2123443	2116671	10116.ENSRNOP00000021812	10116.ENSRNOP00000002724	0	0	0	0	0.052	0	0.9	0.079	0.905
Cyp2c6	Gstm2	2132037	2125019	10116.ENSRNOP00000051625	10116.ENSRNOP00000025939	0	0	0	0	0	0	0.9	0.096	0.905
Kalrn	Tac1	2128598	2119095	10116.ENSRNOP00000039072	10116.ENSRNOP00000009888	0	0	0	0	0.05	0	0.9	0.078	0.904
Ptpn11	Ifnb1	2129354	2118532	10116.ENSRNOP00000041842	10116.ENSRNOP00000008225	0	0	0	0	0	0	0.9	0.082	0.904
Cyp2c22	Cyp2c7	2132035	2130242	10116.ENSRNOP00000051607	10116.ENSRNOP00000045029	0	0	0.53	0.972	0.055	0	0.9	0.571	0.904
Cyp2c22	Cyp2c11	2132035	2121818	10116.ENSRNOP00000051607	10116.ENSRNOP00000017310	0	0	0.529	0.969	0.055	0	0.9	0.388	0.904
Cyp4a1	Pla2g1b	2129129	2116259	10116.ENSRNOP00000041025	10116.ENSRNOP00000001525	0	0	0	0	0	0	0.9	0.078	0.903
Cyp2c7	Pla2g1b	2130242	2116259	10116.ENSRNOP00000045029	10116.ENSRNOP00000001525	0	0	0	0	0	0	0.9	0.063	0.902
Cyp2c6	Cyp2c11	2132037	2121818	10116.ENSRNOP00000051625	10116.ENSRNOP00000017310	0	0	0.53	0.981	0	0	0.9	0.845	0.902
Cyp2c11	Pla2g1b	2121818	2116259	10116.ENSRNOP00000017310	10116.ENSRNOP00000001525	0	0	0	0	0	0	0.9	0.063	0.902
Cxcl3	Bdkrb1	2128463	2117778	10116.ENSRNOP00000038520	10116.ENSRNOP00000005953	0	0	0	0	0	0	0.9	0.063	0.902
Bdnf	Crk	2135788	2117941	10116.ENSRNOP00000064356	10116.ENSRNOP00000006407	0	0	0	0	0	0	0.9	0.065	0.902
Cyp2c7	Cyp2c11	2130242	2121818	10116.ENSRNOP00000045029	10116.ENSRNOP00000017310	0	0	0.532	0.978	0	0	0.9	0.679	0.902
Tac1	Bdkrb1	2119095	2117778	10116.ENSRNOP00000009888	10116.ENSRNOP00000005953	0	0	0	0	0	0	0.9	0.068	0.902
Testin	Tlr7	2124480	2117660	10116.ENSRNOP00000024467	10116.ENSRNOP00000005620	0	0	0	0	0	0	0.9	0.066	0.902
Ugt1a8	Ces1d	2136463	2123443	10116.ENSRNOP00000065158	10116.ENSRNOP00000021812	0	0	0	0	0.052	0	0.9	0.058	0.902
Fgg	Tln1	2127117	2123677	10116.ENSRNOP00000032735	10116.ENSRNOP00000022401	0	0	0	0	0	0	0.9	0.065	0.902
Cyp2c22	Pla2g1b	2132035	2116259	10116.ENSRNOP00000051607	10116.ENSRNOP00000001525	0	0	0	0	0	0	0.9	0.063	0.902
Pank2	Enpp1	2127865	2122594	10116.ENSRNOP00000036035	10116.ENSRNOP00000019519	0	0	0	0	0.057	0	0.9	0	0.901
Myl4	Acta2	2135676	2119800	10116.ENSRNOP00000064224	10116.ENSRNOP00000011773	0	0	0	0	0.055	0.227	0.8	0.404	0.901
Myh11	Myh6	2129738	2124023	10116.ENSRNOP00000043197	10116.ENSRNOP00000023301	0	0	0	0.889	0	0	0.9	0.201	0.901
Cyp2c6	Cyp2c22	2132037	2132035	10116.ENSRNOP00000051625	10116.ENSRNOP00000051607	0	0	0.527	0.972	0	0	0.9	0.155	0.901
Nupl1	Nxt1	2121777	2117865	10116.ENSRNOP00000017204	10116.ENSRNOP00000006205	0	0	0	0	0.052	0	0.9	0	0.901
Oprm1	Bdkrb1	2131929	2117778	10116.ENSRNOP00000051290	10116.ENSRNOP00000005953	0	0	0	0.735	0.051	0	0.9	0	0.901
Mc4r	Fshb	2124748	2117982	10116.ENSRNOP00000025223	10116.ENSRNOP00000006512	0	0	0	0	0.054	0	0.9	0	0.901
Ugt1a8	ste2	2136463	2116656	10116.ENSRNOP00000065158	10116.ENSRNOP00000002680	0	0	0	0	0.048	0	0.9	0.046	0.901
Copz2	Kif11	2132232	2123728	10116.ENSRNOP00000052330	10116.ENSRNOP00000022555	0	0	0	0	0.052	0	0.9	0	0.901
Enpp1	Papss2	2122594	2120926	10116.ENSRNOP00000019519	10116.ENSRNOP00000014979	0	0	0	0	0.053	0	0.9	0	0.901
Aldh3a2	Asmt	2134697	2116361	10116.ENSRNOP00000061762	10116.ENSRNOP00000001791	0	0	0	0	0	0	0.9	0.058	0.901
Gria3	Gria4	2126753	2118972	10116.ENSRNOP00000031170	10116.ENSRNOP00000009542	0	0	0	0.985	0	0	0.9	0.777	0.901
Dnm3	Ntrk3	2134179	2130078	10116.ENSRNOP00000060160	10116.ENSRNOP00000044402	0	0	0	0	0.052	0	0.9	0	0.901
Mapkapk2	Mapkapk3	2133516	2122793	10116.ENSRNOP00000057786	10116.ENSRNOP00000020065	0	0	0.528	0.981	0	0	0.9	0.249	0.901
Cyp4f1	Pla2g1b	2117992	2116259	10116.ENSRNOP00000006533	10116.ENSRNOP00000001525	0	0	0	0	0	0	0.9	0.054	0.901
Snrpd2l	Snrpd2	2136970	2123213	10116.ENSRNOP00000065798	10116.ENSRNOP00000021221	0	0	0	0.978	0	0	0.9	0	0.9
Ccnd1	Psme4	2126018	2118960	10116.ENSRNOP00000028411	10116.ENSRNOP00000009500	0	0	0	0	0	0	0.9	0	0.9
Snrpd2l	Nupl1	2136970	2121777	10116.ENSRNOP00000065798	10116.ENSRNOP00000017204	0	0	0	0	0.043	0	0.9	0	0.9
Penk	Bdkrb1	2119841	2117778	10116.ENSRNOP00000011892	10116.ENSRNOP00000005953	0	0	0	0	0	0	0.9	0	0.9
Dync1li2	RT1-DOb	2126370	2115933	10116.ENSRNOP00000029646	10116.ENSRNOP00000000526	0	0	0	0	0	0	0.9	0	0.9
Copz2	Dync1li2	2132232	2126370	10116.ENSRNOP00000052330	10116.ENSRNOP00000029646	0	0	0	0	0	0	0.9	0	0.9
Ptpn11	Ifna5	2129354	2129252	10116.ENSRNOP00000041842	10116.ENSRNOP00000041463	0	0	0	0	0	0	0.9	0	0.9
Oxtr	Bdkrb1	2118385	2117778	10116.ENSRNOP00000007724	10116.ENSRNOP00000005953	0	0	0	0.63	0	0	0.9	0	0.9
Cxcl3	Penk	2128463	2119841	10116.ENSRNOP00000038520	10116.ENSRNOP00000011892	0	0	0	0	0	0	0.9	0	0.9
Cyp2c6	Pla2g1b	2132037	2116259	10116.ENSRNOP00000051625	10116.ENSRNOP00000001525	0	0	0	0	0	0	0.9	0	0.9
Snrpd2	Nupl1	2123213	2121777	10116.ENSRNOP00000021221	10116.ENSRNOP00000017204	0	0	0	0	0.043	0	0.9	0	0.9
Ptgdrl	Cga	2129610	2120019	10116.ENSRNOP00000042734	10116.ENSRNOP00000012385	0	0	0	0	0	0	0.9	0	0.9
Kalrn	Bdkrb1	2128598	2117778	10116.ENSRNOP00000039072	10116.ENSRNOP00000005953	0	0	0	0	0	0	0.9	0	0.9
Oprm1	Cxcl3	2131929	2128463	10116.ENSRNOP00000051290	10116.ENSRNOP00000038520	0	0	0	0	0	0	0.9	0.044	0.9
Kif11	RT1-DOb	2123728	2115933	10116.ENSRNOP00000022555	10116.ENSRNOP00000000526	0	0	0	0	0	0	0.9	0	0.9
Ptgdrl	Mc4r	2129610	2124748	10116.ENSRNOP00000042734	10116.ENSRNOP00000025223	0	0	0	0	0	0	0.9	0	0.9
Sema3a	Tln1	2127985	2123677	10116.ENSRNOP00000036472	10116.ENSRNOP00000022401	0	0	0	0	0.042	0	0.9	0	0.9
Ptgdrl	Fshb	2129610	2117982	10116.ENSRNOP00000042734	10116.ENSRNOP00000006512	0	0	0	0	0	0	0.9	0	0.9
Enpp1	Bst1	2122594	2117120	10116.ENSRNOP00000019519	10116.ENSRNOP00000004094	0	0	0	0	0.042	0	0.9	0	0.9
Ugt1a1	Cox6c	2124688	2120735	10116.ENSRNOP00000025045	10116.ENSRNOP00000014407	0	0	0	0	0	0	0.9	0	0.9
Fgg	A2m	2127117	2122538	10116.ENSRNOP00000032735	10116.ENSRNOP00000019346	0	0	0	0	0	0	0.9	0	0.9
Dnmt1	Rb1	2135366	2123423	10116.ENSRNOP00000063831	10116.ENSRNOP00000021752	0	0	0	0	0.059	0.701	0.517	0.345	0.899
Lhcgr	Fshb	2123704	2117982	10116.ENSRNOP00000022481	10116.ENSRNOP00000006512	0	0	0	0	0.055	0.636	0.427	0.514	0.891
Pgf	Kit	2118406	2116780	10116.ENSRNOP00000007790	10116.ENSRNOP00000003050	0	0	0	0	0	0.22	0.847	0.139	0.888
Kalrn	Calml4	2128598	2119041	10116.ENSRNOP00000039072	10116.ENSRNOP00000009716	0	0	0	0	0.056	0.805	0	0.429	0.885
Fgfr4	Pgf	2131833	2118406	10116.ENSRNOP00000050988	10116.ENSRNOP00000007790	0	0	0	0	0	0.22	0.847	0.078	0.88
Fgb	Fgg	2131747	2127117	10116.ENSRNOP00000050663	10116.ENSRNOP00000032735	0	0	0	0.799	0.361	0	0.8	0.483	0.879
Fgfr4	Crk	2131833	2117941	10116.ENSRNOP00000050988	10116.ENSRNOP00000006407	0	0	0	0	0.052	0.121	0.853	0.12	0.878
Crk	Kit	2117941	2116780	10116.ENSRNOP00000006407	10116.ENSRNOP00000003050	0	0	0	0	0.052	0.116	0.84	0.149	0.871
Acadsb	Acly	2137524	2124083	10116.ENSRNOP00000066484	10116.ENSRNOP00000023447	0.088	0	0	0	0.105	0.126	0.539	0.667	0.87
Kcnma1	Cacna1d	2133786	2131975	10116.ENSRNOP00000058962	10116.ENSRNOP00000051407	0	0	0	0	0.066	0.075	0.8	0.315	0.865
Cacna1d	Camk2d	2131975	2121317	10116.ENSRNOP00000051407	10116.ENSRNOP00000016026	0	0	0	0	0.052	0.068	0.8	0.314	0.862
Col2a1	Cd44	2121328	2118782	10116.ENSRNOP00000016044	10116.ENSRNOP00000009000	0	0	0	0	0.052	0.1	0.8	0.29	0.862
Plcb3	Camk2d	2126153	2121317	10116.ENSRNOP00000028720	10116.ENSRNOP00000016026	0	0	0	0	0.057	0.093	0.8	0.283	0.86
Slc11a2	Slc40a1	2125262	2117522	10116.ENSRNOP00000026531	10116.ENSRNOP00000005228	0	0	0	0	0	0	0	0.857	0.857
P4hb	Acly	2132109	2124083	10116.ENSRNOP00000051841	10116.ENSRNOP00000023447	0	0	0	0	0.081	0.617	0	0.606	0.849
Itpr1	Ank3	2135391	2129865	10116.ENSRNOP00000063885	10116.ENSRNOP00000043687	0	0	0	0	0.063	0.043	0.8	0.216	0.84
Myl4	Nos3	2135676	2120253	10116.ENSRNOP00000064224	10116.ENSRNOP00000013058	0	0	0	0	0	0.828	0	0.105	0.839
Cd44	Il10	2118782	2117879	10116.ENSRNOP00000009000	10116.ENSRNOP00000006246	0	0	0	0	0	0	0	0.838	0.839
Lep	Scd1	2137281	2122215	10116.ENSRNOP00000066184	10116.ENSRNOP00000018447	0	0	0	0	0	0	0	0.839	0.839
Nos3	Calml4	2120253	2119041	10116.ENSRNOP00000013058	10116.ENSRNOP00000009716	0	0	0	0	0	0.828	0	0.105	0.839
Prkaa2	Pfkfb2	2119407	2117700	10116.ENSRNOP00000010680	10116.ENSRNOP00000005729	0	0	0	0	0.061	0.117	0.8	0.114	0.833
Camk2d	Adcy8	2121317	2118072	10116.ENSRNOP00000016026	10116.ENSRNOP00000006789	0	0	0	0	0.052	0.075	0.8	0.156	0.832
Gys2	Prkaa2	2133978	2119407	10116.ENSRNOP00000059573	10116.ENSRNOP00000010680	0	0	0	0	0.052	0.095	0.8	0.135	0.831
Foxa2	Hnf4a	2121977	2119871	10116.ENSRNOP00000017742	10116.ENSRNOP00000011978	0	0	0	0	0.053	0.099	0.517	0.632	0.828
Cdkn1b	Rb1	2131612	2123423	10116.ENSRNOP00000050173	10116.ENSRNOP00000021752	0	0	0	0	0	0.099	0.517	0.634	0.826
Ank3	Cd44	2129865	2118782	10116.ENSRNOP00000043687	10116.ENSRNOP00000009000	0	0	0	0	0	0.1	0.8	0.097	0.823
Camk2d	Pde4b	2121317	2118389	10116.ENSRNOP00000016026	10116.ENSRNOP00000007738	0	0	0	0	0.055	0	0.8	0.118	0.818
Ptpn11	Crk	2129354	2117941	10116.ENSRNOP00000041842	10116.ENSRNOP00000006407	0	0	0	0	0.053	0.107	0.517	0.607	0.818
Pde4a	Camk2d	2133519	2121317	10116.ENSRNOP00000057815	10116.ENSRNOP00000016026	0	0	0	0	0.055	0	0.8	0.113	0.817
Plcb3	Kit	2126153	2116780	10116.ENSRNOP00000028720	10116.ENSRNOP00000003050	0	0	0	0	0.053	0.071	0.8	0.085	0.817
Fgfr4	Plcb3	2131833	2126153	10116.ENSRNOP00000050988	10116.ENSRNOP00000028720	0	0	0	0	0.053	0.068	0.8	0.085	0.816
Myh11	Tagln	2129738	2124287	10116.ENSRNOP00000043197	10116.ENSRNOP00000024030	0	0	0	0	0.167	0.05	0	0.78	0.811
Lep	Cd36	2137281	2133655	10116.ENSRNOP00000066184	10116.ENSRNOP00000058398	0	0	0	0	0.052	0	0	0.804	0.806
Cacna1d	Oxtr	2131975	2118385	10116.ENSRNOP00000051407	10116.ENSRNOP00000007724	0	0	0	0	0	0	0.8	0.057	0.803
Htr4	Fshb	2125001	2117982	10116.ENSRNOP00000025892	10116.ENSRNOP00000006512	0	0	0	0	0.053	0	0.8	0	0.802
Npr1	Fshb	2122863	2117982	10116.ENSRNOP00000020307	10116.ENSRNOP00000006512	0	0	0	0	0	0	0.8	0.044	0.8
Itgae	Crk	2136450	2117941	10116.ENSRNOP00000065145	10116.ENSRNOP00000006407	0	0	0	0	0	0	0.8	0	0.8
RGD1565355	Cd36	2135382	2133655	10116.ENSRNOP00000063867	10116.ENSRNOP00000058398	0	0	0	0.99	0	0	0.8	0	0.8
Myh11	Acta2	2129738	2119800	10116.ENSRNOP00000043197	10116.ENSRNOP00000011773	0	0	0	0	0.056	0.37	0	0.682	0.794
Pdx1	Slc2a2	2137895	2121259	10116.ENSRNOP00000066935	10116.ENSRNOP00000015866	0	0	0	0	0.047	0.108	0	0.776	0.792
Pdp2	Ppp1r12a	2121499	2118062	10116.ENSRNOP00000016462	10116.ENSRNOP00000006773	0	0	0	0	0.056	0.17	0.738	0.097	0.79
Acly	Srsf5	2124083	2118327	10116.ENSRNOP00000023447	10116.ENSRNOP00000007583	0	0	0	0	0.091	0.747	0	0.136	0.783
Lcat	Lpl	2125281	2121533	10116.ENSRNOP00000026583	10116.ENSRNOP00000016543	0	0	0	0	0	0	0	0.783	0.783
Lpl	Fabp4	2121533	2120833	10116.ENSRNOP00000016543	10116.ENSRNOP00000014701	0	0	0	0	0.255	0	0.243	0.646	0.783
Th	Pon1	2125725	2119816	10116.ENSRNOP00000027682	10116.ENSRNOP00000011823	0	0	0	0	0.051	0	0	0.776	0.778
Cd36	Lpl	2133655	2121533	10116.ENSRNOP00000058398	10116.ENSRNOP00000016543	0	0	0	0	0.06	0	0	0.773	0.777
Acly	Papss2	2124083	2120926	10116.ENSRNOP00000023447	10116.ENSRNOP00000014979	0	0	0	0	0.231	0	0	0.72	0.775
Ifnb1	Il10	2118532	2117879	10116.ENSRNOP00000008225	10116.ENSRNOP00000006246	0	0	0	0	0	0	0	0.773	0.774
Aldh3a2	Acly	2134697	2124083	10116.ENSRNOP00000061762	10116.ENSRNOP00000023447	0.082	0	0	0	0.312	0.044	0	0.669	0.773
Aldh16a1	Acly	2125847	2124083	10116.ENSRNOP00000027992	10116.ENSRNOP00000023447	0.082	0	0	0	0.312	0.044	0	0.667	0.772
Bdnf	Grin3a	2135788	2118454	10116.ENSRNOP00000064356	10116.ENSRNOP00000007957	0	0	0	0	0.053	0	0	0.77	0.772
Dpysl2	Otc	2120233	2117322	10116.ENSRNOP00000012996	10116.ENSRNOP00000004686	0.091	0	0	0	0.056	0.511	0.449	0.161	0.77
Casp1	Il10	2119141	2117879	10116.ENSRNOP00000009993	10116.ENSRNOP00000006246	0	0	0	0	0.052	0	0	0.764	0.767
Cacna1a	Scn4a	2133994	2121638	10116.ENSRNOP00000059641	10116.ENSRNOP00000016841	0	0	0	0.637	0.054	0.708	0	0.422	0.753
Lep	Prkaa2	2137281	2119407	10116.ENSRNOP00000066184	10116.ENSRNOP00000010680	0	0	0	0	0	0.108	0.517	0.474	0.753
Foxa2	Slc2a2	2121977	2121259	10116.ENSRNOP00000017742	10116.ENSRNOP00000015866	0	0	0	0	0	0	0.517	0.491	0.743
Psma6	Psme4	2119021	2118960	10116.ENSRNOP00000009666	10116.ENSRNOP00000009500	0	0	0	0	0.064	0.733	0	0.051	0.742
Bmp3	Nog	2126950	2126509	10116.ENSRNOP00000032031	10116.ENSRNOP00000030212	0	0	0	0	0.056	0.375	0.242	0.488	0.74
Lep	Mc4r	2137281	2124748	10116.ENSRNOP00000066184	10116.ENSRNOP00000025223	0	0	0	0	0	0	0	0.737	0.737
Th	Tac1	2125725	2119095	10116.ENSRNOP00000027682	10116.ENSRNOP00000009888	0	0	0	0	0	0	0	0.736	0.736
Acvr1c	Ccnd1	2133110	2126018	10116.ENSRNOP00000056047	10116.ENSRNOP00000028411	0	0	0	0	0.055	0	0.72	0.077	0.734
Cacna1d	Scn4a	2131975	2121638	10116.ENSRNOP00000051407	10116.ENSRNOP00000016841	0	0	0	0.642	0.054	0.708	0	0.158	0.724
Ccl11	Il10	2119055	2117879	10116.ENSRNOP00000009756	10116.ENSRNOP00000006246	0	0	0	0	0.051	0	0	0.722	0.724
Th	Ecel1	2125725	2125204	10116.ENSRNOP00000027682	10116.ENSRNOP00000026388	0	0	0	0	0.042	0	0	0.721	0.721
Mphosph8	Eif2c1	2128984	2128094	10116.ENSRNOP00000040476	10116.ENSRNOP00000036978	0	0	0	0	0.094	0.362	0	0.556	0.72
Eftud2	Eif2c1	2132162	2128094	10116.ENSRNOP00000052049	10116.ENSRNOP00000036978	0	0	0	0	0.056	0.708	0	0.061	0.718
Acly	Scd1	2124083	2122215	10116.ENSRNOP00000023447	10116.ENSRNOP00000018447	0	0	0	0	0.279	0	0	0.616	0.712
Ifnb1	Tlr7	2118532	2117660	10116.ENSRNOP00000008225	10116.ENSRNOP00000005620	0	0	0	0	0	0	0	0.709	0.709
Ccnd1	Ccnc	2126018	2119685	10116.ENSRNOP00000028411	10116.ENSRNOP00000011442	0	0	0	0	0.052	0.097	0.624	0.2	0.708
RT1-Ha	RT1-DOb	2127367	2115933	10116.ENSRNOP00000033818	10116.ENSRNOP00000000526	0	0	0	0.7	0.077	0.637	0	0.5	0.7
Cga	ENSRNOG00000000715	2120019	2116060	10116.ENSRNOP00000012385	10116.ENSRNOP00000000905	0	0	0	0	0.103	0	0	0.678	0.698
Myl4	Myh11	2135676	2129738	10116.ENSRNOP00000064224	10116.ENSRNOP00000043197	0	0	0	0	0.075	0.635	0	0.164	0.693
Eftud2	Acly	2132162	2124083	10116.ENSRNOP00000052049	10116.ENSRNOP00000023447	0.046	0	0	0	0.166	0	0	0.645	0.692
Camk2d	Calml4	2121317	2119041	10116.ENSRNOP00000016026	10116.ENSRNOP00000009716	0	0	0	0	0.044	0.604	0	0.251	0.691
Sqstm1	Th	2133099	2125725	10116.ENSRNOP00000056021	10116.ENSRNOP00000027682	0	0	0	0	0	0	0	0.691	0.691
Acta2	Myh2	2119800	2117169	10116.ENSRNOP00000011773	10116.ENSRNOP00000004236	0	0	0	0	0.056	0.37	0	0.515	0.686
Aldh16a1	Acsm3	2125847	2122784	10116.ENSRNOP00000027992	10116.ENSRNOP00000020039	0.061	0	0	0	0.231	0.068	0.449	0.271	0.68
Il10	Tlr7	2117879	2117660	10116.ENSRNOP00000006246	10116.ENSRNOP00000005620	0	0	0	0	0.054	0.11	0	0.649	0.679
Acta2	Calml4	2119800	2119041	10116.ENSRNOP00000011773	10116.ENSRNOP00000009716	0	0	0	0	0.055	0.295	0	0.556	0.678
Scd1	Lpl	2122215	2121533	10116.ENSRNOP00000018447	10116.ENSRNOP00000016543	0	0	0	0	0.047	0	0	0.675	0.677
Aldh3a2	Acsm3	2134697	2122784	10116.ENSRNOP00000061762	10116.ENSRNOP00000020039	0.061	0	0	0	0.231	0.057	0.449	0.271	0.676
Acly	Pfkfb2	2124083	2117700	10116.ENSRNOP00000023447	10116.ENSRNOP00000005729	0	0	0	0	0.089	0	0	0.657	0.674
Lep	Slc2a2	2137281	2121259	10116.ENSRNOP00000066184	10116.ENSRNOP00000015866	0	0	0	0	0	0	0	0.672	0.672
Cdkn1b	Smad2	2131612	2131106	10116.ENSRNOP00000050173	10116.ENSRNOP00000048329	0	0	0	0	0	0.08	0.427	0.426	0.67
Acvr1c	Tgfbr3	2133110	2116713	10116.ENSRNOP00000056047	10116.ENSRNOP00000002867	0	0	0	0	0	0	0.406	0.467	0.669
Myl4	Myh2	2135676	2117169	10116.ENSRNOP00000064224	10116.ENSRNOP00000004236	0	0	0	0	0.053	0.511	0	0.342	0.668
Scd1	Fabp4	2122215	2120833	10116.ENSRNOP00000018447	10116.ENSRNOP00000014701	0	0	0	0	0.043	0	0	0.66	0.661
Lep	Il10	2137281	2117879	10116.ENSRNOP00000066184	10116.ENSRNOP00000006246	0	0	0	0	0	0	0	0.661	0.661
Ptpn11	Nos3	2129354	2120253	10116.ENSRNOP00000041842	10116.ENSRNOP00000013058	0	0	0	0	0.055	0.093	0.517	0.277	0.66
Calml4	Myh2	2119041	2117169	10116.ENSRNOP00000009716	10116.ENSRNOP00000004236	0	0	0	0	0.053	0.426	0	0.423	0.658
Myh6	Calml4	2124023	2119041	10116.ENSRNOP00000023301	10116.ENSRNOP00000009716	0	0	0	0	0.053	0.426	0	0.423	0.658
Myh11	Calml4	2129738	2119041	10116.ENSRNOP00000043197	10116.ENSRNOP00000009716	0	0	0	0	0.053	0.426	0	0.423	0.658
Smad2	Il10	2131106	2117879	10116.ENSRNOP00000048329	10116.ENSRNOP00000006246	0	0	0	0	0	0	0.427	0.427	0.657
Gys2	Acly	2133978	2124083	10116.ENSRNOP00000059573	10116.ENSRNOP00000023447	0.055	0	0	0	0.219	0	0	0.566	0.652
Slc17a1	Slc21a4	2134463	2120979	10116.ENSRNOP00000061056	10116.ENSRNOP00000015112	0	0	0	0	0	0	0	0.647	0.647
Ptpn6	Kit	2134074	2116780	10116.ENSRNOP00000059867	10116.ENSRNOP00000003050	0	0	0	0	0.043	0.215	0.422	0.283	0.647
Scn4a	Calml4	2121638	2119041	10116.ENSRNOP00000016841	10116.ENSRNOP00000009716	0	0	0	0	0	0.639	0	0.056	0.644
Acly	Pgm5	2124083	2123043	10116.ENSRNOP00000023447	10116.ENSRNOP00000020763	0.049	0	0	0	0.222	0.043	0	0.556	0.643
Tln1	Iars	2123677	2122719	10116.ENSRNOP00000022401	10116.ENSRNOP00000019862	0	0	0	0	0	0.631	0	0.074	0.643
Fgg	C9	2127117	2122264	10116.ENSRNOP00000032735	10116.ENSRNOP00000018545	0	0	0	0	0.638	0	0	0.042	0.639
Gzmb	Il10	2128979	2117879	10116.ENSRNOP00000040429	10116.ENSRNOP00000006246	0	0	0	0	0	0	0	0.632	0.632
Th	Slc18a2	2125725	2119872	10116.ENSRNOP00000027682	10116.ENSRNOP00000011983	0	0	0	0	0.14	0	0	0.587	0.63
P4hb	Ggcx	2132109	2122044	10116.ENSRNOP00000051841	10116.ENSRNOP00000017928	0	0	0	0	0.626	0	0	0	0.626
Gys2	Pgm5	2133978	2123043	10116.ENSRNOP00000059573	10116.ENSRNOP00000020763	0	0	0	0	0.272	0	0.439	0.156	0.625
Nox4	Nos3	2122421	2120253	10116.ENSRNOP00000018990	10116.ENSRNOP00000013058	0	0	0	0	0.056	0	0	0.619	0.624
Acly	Slc2a2	2124083	2121259	10116.ENSRNOP00000023447	10116.ENSRNOP00000015866	0.078	0	0	0	0.103	0	0	0.581	0.623
Scd1	Prkaa2	2122215	2119407	10116.ENSRNOP00000018447	10116.ENSRNOP00000010680	0	0	0	0	0.043	0	0	0.621	0.622
Cacna1a	Atp2b1	2133994	2117615	10116.ENSRNOP00000059641	10116.ENSRNOP00000005491	0	0	0	0	0.179	0.096	0	0.532	0.622
Ptpro	Kit	2129980	2116780	10116.ENSRNOP00000044055	10116.ENSRNOP00000003050	0	0	0	0	0	0.215	0.517	0.081	0.621
Alas1	Acly	2136400	2124083	10116.ENSRNOP00000065087	10116.ENSRNOP00000023447	0	0	0	0	0.092	0.076	0	0.583	0.619
Acvr1c	Bmp3	2133110	2126950	10116.ENSRNOP00000056047	10116.ENSRNOP00000032031	0	0	0	0	0.051	0.365	0.162	0.334	0.618
Smad2	Tgfbr3	2131106	2116713	10116.ENSRNOP00000048329	10116.ENSRNOP00000002867	0	0	0	0	0	0	0	0.614	0.614
Ptpn23	Capn3	2132372	2119795	10116.ENSRNOP00000052992	10116.ENSRNOP00000011761	0	0	0	0	0.053	0.116	0.202	0.487	0.611
Lep	Cartpt	2137281	2124231	10116.ENSRNOP00000066184	10116.ENSRNOP00000023869	0	0	0	0	0	0	0	0.611	0.611
P4hb	Furin	2132109	2121133	10116.ENSRNOP00000051841	10116.ENSRNOP00000015521	0	0	0	0	0.33	0.092	0	0.407	0.608
Sult2a1	Ugt2b1	2129804	2116671	10116.ENSRNOP00000043445	10116.ENSRNOP00000002724	0	0	0	0	0.054	0	0	0.601	0.607
Cd36	Fabp4	2133655	2120833	10116.ENSRNOP00000058398	10116.ENSRNOP00000014701	0	0	0	0	0.11	0	0	0.577	0.607
Cd36	Scd1	2133655	2122215	10116.ENSRNOP00000058398	10116.ENSRNOP00000018447	0	0	0	0	0.053	0	0	0.602	0.606
Acly	Otc	2124083	2117322	10116.ENSRNOP00000023447	10116.ENSRNOP00000004686	0.105	0	0	0	0.07	0	0	0.561	0.603
Dpysl2	Cyb5r3	2120233	2120191	10116.ENSRNOP00000012996	10116.ENSRNOP00000012878	0.28	0	0	0	0.058	0	0.449	0.065	0.603
Cd28	Il10	2120479	2117879	10116.ENSRNOP00000013701	10116.ENSRNOP00000006246	0	0	0	0	0.05	0	0	0.598	0.602
Bdnf	Mc4r	2135788	2124748	10116.ENSRNOP00000064356	10116.ENSRNOP00000025223	0	0	0	0	0	0	0	0.6	0.601
Gzmb	Casp1	2128979	2119141	10116.ENSRNOP00000040429	10116.ENSRNOP00000009993	0	0	0	0	0.055	0.078	0.127	0.538	0.601
Scd	Acly	2138635	2124083	10116.ENSRNOP00000067809	10116.ENSRNOP00000023447	0	0	0	0	0.208	0	0	0.511	0.596
Ugt1a9	Abcb1b	2137764	2131551	10116.ENSRNOP00000066773	10116.ENSRNOP00000049952	0	0	0	0	0.095	0	0	0.571	0.595
Bdnf	Adam17	2135788	2119395	10116.ENSRNOP00000064356	10116.ENSRNOP00000010648	0	0	0	0	0	0	0.517	0.195	0.594
Acly	Oma1	2124083	2118964	10116.ENSRNOP00000023447	10116.ENSRNOP00000009515	0.069	0	0	0	0.068	0	0	0.568	0.592
Tagln	Acta2	2124287	2119800	10116.ENSRNOP00000024030	10116.ENSRNOP00000011773	0	0	0	0	0.067	0.247	0	0.466	0.592
Rpl3l	Gfer	2122653	2122041	10116.ENSRNOP00000019660	10116.ENSRNOP00000017917	0	0	0	0	0.054	0	0	0.587	0.592
Cdkn1b	Rock1	2131612	2130852	10116.ENSRNOP00000050173	10116.ENSRNOP00000047378	0	0	0	0	0.051	0	0	0.585	0.589
Cd5	Il10	2132054	2117879	10116.ENSRNOP00000051697	10116.ENSRNOP00000006246	0	0	0	0	0.052	0	0	0.583	0.588
Acadsb	Acsm3	2137524	2122784	10116.ENSRNOP00000066484	10116.ENSRNOP00000020039	0.043	0	0	0	0.103	0	0.449	0.23	0.587
Pdp2	Kit	2121499	2116780	10116.ENSRNOP00000016462	10116.ENSRNOP00000003050	0.28	0	0	0	0.089	0.193	0.091	0.271	0.585
Cd5	Cd44	2132054	2118782	10116.ENSRNOP00000051697	10116.ENSRNOP00000009000	0	0	0	0	0	0	0	0.585	0.585
Fgfr4	Pdp2	2131833	2121499	10116.ENSRNOP00000050988	10116.ENSRNOP00000016462	0.28	0	0	0	0.089	0.193	0.091	0.271	0.585
Th	ste2	2125725	2116656	10116.ENSRNOP00000027682	10116.ENSRNOP00000002680	0	0	0	0	0.051	0	0	0.58	0.584
Camk2d	Inadl	2121317	2119227	10116.ENSRNOP00000016026	10116.ENSRNOP00000010211	0	0	0	0	0.051	0.069	0.237	0.455	0.583
Ptpn23	Kalrn	2132372	2128598	10116.ENSRNOP00000052992	10116.ENSRNOP00000039072	0	0	0	0	0.101	0	0	0.556	0.583
Lep	Fabp4	2137281	2120833	10116.ENSRNOP00000066184	10116.ENSRNOP00000014701	0	0	0	0	0.052	0	0	0.579	0.583
Mphosph8	Acta2	2128984	2119800	10116.ENSRNOP00000040476	10116.ENSRNOP00000011773	0	0	0	0	0	0.1	0	0.556	0.583
Th	Oxtr	2125725	2118385	10116.ENSRNOP00000027682	10116.ENSRNOP00000007724	0	0	0	0	0	0	0	0.583	0.583
Acly	LOC681458	2124083	2122109	10116.ENSRNOP00000023447	10116.ENSRNOP00000018090	0	0	0	0	0.208	0	0	0.494	0.582
Smad2	Col2a1	2131106	2121328	10116.ENSRNOP00000048329	10116.ENSRNOP00000016044	0	0	0	0	0.056	0.136	0.396	0.251	0.582
Scd	Lep	2138635	2137281	10116.ENSRNOP00000067809	10116.ENSRNOP00000066184	0	0	0	0	0	0	0	0.58	0.58
Gzmb	Serpinb9	2128979	2123588	10116.ENSRNOP00000040429	10116.ENSRNOP00000022194	0.08	0	0	0	0.043	0.156	0.127	0.452	0.58
Gpam	Scd1	2131577	2122215	10116.ENSRNOP00000050050	10116.ENSRNOP00000018447	0	0	0	0	0.056	0	0	0.573	0.58
Sult1c2a	Papss2	2133685	2120926	10116.ENSRNOP00000058580	10116.ENSRNOP00000014979	0	0	0	0	0.054	0	0	0.574	0.58
Acvr1c	Nog	2133110	2126509	10116.ENSRNOP00000056047	10116.ENSRNOP00000030212	0	0	0	0	0	0	0.352	0.378	0.58
ST1C2A	Papss2	2133684	2120926	10116.ENSRNOP00000058577	10116.ENSRNOP00000014979	0	0	0	0	0.054	0	0	0.574	0.58
Lep	Cga	2137281	2120019	10116.ENSRNOP00000066184	10116.ENSRNOP00000012385	0	0	0	0	0	0	0	0.579	0.579
Cacna1d	Atp2b1	2131975	2117615	10116.ENSRNOP00000051407	10116.ENSRNOP00000005491	0	0	0	0	0.179	0.096	0	0.479	0.579
Klk1	Bdkrb1	2124977	2117778	10116.ENSRNOP00000025831	10116.ENSRNOP00000005953	0	0	0	0	0	0	0.045	0.578	0.579
Th	Lpl	2125725	2121533	10116.ENSRNOP00000027682	10116.ENSRNOP00000016543	0	0	0	0	0	0	0	0.578	0.578
Ptpn23	Acta2	2132372	2119800	10116.ENSRNOP00000052992	10116.ENSRNOP00000011773	0	0	0	0	0.053	0.097	0	0.545	0.576
Dnah5	Kif11	2137048	2123728	10116.ENSRNOP00000065896	10116.ENSRNOP00000022555	0	0	0	0	0.042	0.213	0	0.482	0.575
Aldh3a2	Mecr	2134697	2126804	10116.ENSRNOP00000061762	10116.ENSRNOP00000031375	0	0	0	0	0.08	0.117	0.449	0.161	0.574
Mecr	Acly	2126804	2124083	10116.ENSRNOP00000031375	10116.ENSRNOP00000023447	0.061	0	0	0	0.058	0	0	0.556	0.572
Acly	Scd4	2124083	2122007	10116.ENSRNOP00000023447	10116.ENSRNOP00000017834	0	0	0	0	0.208	0	0	0.482	0.572
Acly	Nos3	2124083	2120253	10116.ENSRNOP00000023447	10116.ENSRNOP00000013058	0	0	0	0	0.069	0	0	0.558	0.571
Ccnd1	Hnf4a	2126018	2119871	10116.ENSRNOP00000028411	10116.ENSRNOP00000011978	0	0	0	0	0	0	0	0.568	0.568
Abcb1b	Acly	2131551	2124083	10116.ENSRNOP00000049952	10116.ENSRNOP00000023447	0.049	0	0	0	0.056	0	0	0.556	0.566
Calml4	Atp2b1	2119041	2117615	10116.ENSRNOP00000009716	10116.ENSRNOP00000005491	0	0	0	0	0.056	0.345	0	0.354	0.565
Eftud2	P4hb	2132162	2132109	10116.ENSRNOP00000052049	10116.ENSRNOP00000051841	0	0	0	0	0.094	0.395	0	0.271	0.565
Rpl3l	Nvl	2122653	2117408	10116.ENSRNOP00000019660	10116.ENSRNOP00000004927	0	0	0	0	0.056	0.511	0	0.135	0.565
Ets1	Ccnd1	2135065	2126018	10116.ENSRNOP00000062912	10116.ENSRNOP00000028411	0	0	0	0	0.053	0	0.517	0.122	0.563
Nos3	Ppp1r12a	2120253	2118062	10116.ENSRNOP00000013058	10116.ENSRNOP00000006773	0.28	0	0	0	0.053	0	0.287	0.208	0.563
Mecr	Aldh16a1	2126804	2125847	10116.ENSRNOP00000031375	10116.ENSRNOP00000027992	0	0	0	0	0.056	0.117	0.449	0.161	0.563
Pde5a	Nos3	2122640	2120253	10116.ENSRNOP00000019637	10116.ENSRNOP00000013058	0	0	0	0	0.055	0	0	0.556	0.562
Aldh3a2	Pfkfb2	2134697	2117700	10116.ENSRNOP00000061762	10116.ENSRNOP00000005729	0	0	0	0	0.131	0	0.449	0.16	0.562
Grb10	Kit	2131160	2116780	10116.ENSRNOP00000048487	10116.ENSRNOP00000003050	0	0	0	0	0.051	0.108	0.515	0.054	0.559
Scn4a	St8sia2	2121638	2121480	10116.ENSRNOP00000016841	10116.ENSRNOP00000016427	0	0	0	0	0.042	0	0	0.559	0.559
Gzmb	Casp2	2128979	2123772	10116.ENSRNOP00000040429	10116.ENSRNOP00000022672	0	0	0	0	0	0.078	0.127	0.495	0.558
Smad2	Hnf4a	2131106	2119871	10116.ENSRNOP00000048329	10116.ENSRNOP00000011978	0	0	0	0	0.051	0.108	0.403	0.225	0.556
Gucy2f	Npr1	2131418	2122863	10116.ENSRNOP00000049500	10116.ENSRNOP00000020307	0	0	0	0.82	0	0	0.54	0.215	0.555
Mphosph8	Acly	2128984	2124083	10116.ENSRNOP00000040476	10116.ENSRNOP00000023447	0.461	0	0	0	0.108	0	0	0.146	0.553
Ank3	Acly	2129865	2124083	10116.ENSRNOP00000043687	10116.ENSRNOP00000023447	0.461	0	0	0	0.108	0	0	0.146	0.553
Acly	Ppp1r12a	2124083	2118062	10116.ENSRNOP00000023447	10116.ENSRNOP00000006773	0.461	0	0	0	0.108	0	0	0.146	0.553
Gabra3	Gabrg3	2131761	2122761	10116.ENSRNOP00000050712	10116.ENSRNOP00000019971	0	0	0	0.93	0	0	0.54	0.42	0.552
Dnm3	Acta2	2134179	2119800	10116.ENSRNOP00000060160	10116.ENSRNOP00000011773	0	0	0	0	0.056	0.209	0	0.447	0.551
Npr1	Nos3	2122863	2120253	10116.ENSRNOP00000020307	10116.ENSRNOP00000013058	0	0	0	0	0.054	0.095	0	0.517	0.551
Plaa	Nvl	2119380	2117408	10116.ENSRNOP00000010621	10116.ENSRNOP00000004927	0	0	0	0	0.067	0.491	0	0.132	0.551
Ptpn11	Ms4a2	2129354	2126049	10116.ENSRNOP00000041842	10116.ENSRNOP00000028491	0	0	0	0	0	0.108	0.517	0	0.55
Acvr1c	Ccnc	2133110	2119685	10116.ENSRNOP00000056047	10116.ENSRNOP00000011442	0	0	0	0	0.056	0	0.54	0.041	0.547
Ptpn6	Cd5	2134074	2132054	10116.ENSRNOP00000059867	10116.ENSRNOP00000051697	0	0	0	0	0.054	0.106	0	0.506	0.546
Myh6	Nppa	2124023	2119526	10116.ENSRNOP00000023301	10116.ENSRNOP00000011005	0	0	0	0	0.217	0	0	0.444	0.546
Lpl	Cited2	2121533	2121410	10116.ENSRNOP00000016543	10116.ENSRNOP00000016244	0	0	0	0	0	0	0.517	0.097	0.545
Acly	Kit	2124083	2116780	10116.ENSRNOP00000023447	10116.ENSRNOP00000003050	0	0	0	0	0.055	0.112	0	0.501	0.544
Fgfr4	Acly	2131833	2124083	10116.ENSRNOP00000050988	10116.ENSRNOP00000023447	0	0	0	0	0.055	0.112	0	0.501	0.544
Furin	Adam17	2121133	2119395	10116.ENSRNOP00000015521	10116.ENSRNOP00000010648	0	0	0	0	0.105	0	0	0.51	0.543
Kalrn	Acta2	2128598	2119800	10116.ENSRNOP00000039072	10116.ENSRNOP00000011773	0	0	0	0	0.053	0.123	0	0.494	0.543
Vtn	Fgg	2130607	2127117	10116.ENSRNOP00000046415	10116.ENSRNOP00000032735	0	0	0	0	0.342	0.108	0.133	0.209	0.543
Cdkn1b	Foxa2	2131612	2121977	10116.ENSRNOP00000050173	10116.ENSRNOP00000017742	0	0	0	0	0.053	0.101	0.427	0.173	0.542
Ncl	Rpl3l	2124556	2122653	10116.ENSRNOP00000024712	10116.ENSRNOP00000019660	0	0	0	0	0.053	0.381	0	0.281	0.541
Nubpl	Gfer	2126254	2122041	10116.ENSRNOP00000029049	10116.ENSRNOP00000017917	0	0	0	0	0.056	0	0	0.532	0.539
Cd3g	Cd28	2123275	2120479	10116.ENSRNOP00000021390	10116.ENSRNOP00000013701	0	0	0	0	0.079	0	0.517	0.046	0.538
Dnah5	Acta2	2137048	2119800	10116.ENSRNOP00000065896	10116.ENSRNOP00000011773	0	0	0	0	0.053	0.116	0	0.491	0.537
Rock1	Cd44	2130852	2118782	10116.ENSRNOP00000047378	10116.ENSRNOP00000009000	0	0	0	0	0.051	0	0.422	0.225	0.537
Lep	Nos3	2137281	2120253	10116.ENSRNOP00000066184	10116.ENSRNOP00000013058	0	0	0	0	0	0	0	0.535	0.535
Ptpn11	Cd3g	2129354	2123275	10116.ENSRNOP00000041842	10116.ENSRNOP00000021390	0	0	0	0	0.077	0	0.517	0	0.535
Lep	Ptpn11	2137281	2129354	10116.ENSRNOP00000066184	10116.ENSRNOP00000041842	0	0	0	0	0	0	0.216	0.431	0.534
Acot1	Hnf4a	2120489	2119871	10116.ENSRNOP00000013729	10116.ENSRNOP00000011978	0	0	0	0	0.043	0	0	0.532	0.533
Hipk3	Srsf5	2121219	2118327	10116.ENSRNOP00000015775	10116.ENSRNOP00000007583	0	0	0	0	0.074	0.167	0	0.442	0.532
Acadsb	Aldh3a2	2137524	2134697	10116.ENSRNOP00000066484	10116.ENSRNOP00000061762	0.043	0	0	0	0.053	0	0.449	0.174	0.532
Acadsb	Aldh16a1	2137524	2125847	10116.ENSRNOP00000066484	10116.ENSRNOP00000027992	0.043	0	0	0	0.053	0	0.449	0.174	0.532
Abcb1b	Ugt1a1	2131551	2124688	10116.ENSRNOP00000049952	10116.ENSRNOP00000025045	0	0	0	0	0.095	0	0	0.504	0.532
Th	Ighe	2125725	2118123	10116.ENSRNOP00000027682	10116.ENSRNOP00000006912	0	0	0	0	0	0	0	0.531	0.531
Ocln	Tgfbr3	2124538	2116713	10116.ENSRNOP00000024674	10116.ENSRNOP00000002867	0	0	0	0	0	0	0.517	0.07	0.531
Aldh16a1	Pfkfb2	2125847	2117700	10116.ENSRNOP00000027992	10116.ENSRNOP00000005729	0	0	0	0	0.067	0	0.449	0.16	0.53
Ptpn6	Crk	2134074	2117941	10116.ENSRNOP00000059867	10116.ENSRNOP00000006407	0	0	0	0	0.051	0.107	0.422	0.15	0.528
Ptbp1	Casp2	2129759	2123772	10116.ENSRNOP00000043256	10116.ENSRNOP00000022672	0	0	0	0	0	0.068	0.515	0.041	0.528
Lep	Bdnf	2137281	2135788	10116.ENSRNOP00000066184	10116.ENSRNOP00000064356	0	0	0	0	0	0	0	0.527	0.527
Aldh3a2	Hbb	2134697	2131091	10116.ENSRNOP00000061762	10116.ENSRNOP00000048250	0	0	0	0	0.058	0	0.449	0.161	0.526
RT1-Ha	Col2a1	2127367	2121328	10116.ENSRNOP00000033818	10116.ENSRNOP00000016044	0	0	0	0	0	0.519	0	0.056	0.526
Hbb	Th	2131091	2125725	10116.ENSRNOP00000048250	10116.ENSRNOP00000027682	0	0	0	0	0.055	0	0.449	0.162	0.525
Add3	Aldh16a1	2129792	2125847	10116.ENSRNOP00000043399	10116.ENSRNOP00000027992	0.067	0	0	0	0	0	0.448	0.153	0.525
Aldh3a2	Add3	2134697	2129792	10116.ENSRNOP00000061762	10116.ENSRNOP00000043399	0.067	0	0	0	0	0	0.448	0.153	0.525
Aldh3a2	Hbb-b1	2134697	2122734	10116.ENSRNOP00000061762	10116.ENSRNOP00000019914	0	0	0	0	0.058	0	0.449	0.157	0.524
Bdnf	Nos3	2135788	2120253	10116.ENSRNOP00000064356	10116.ENSRNOP00000013058	0	0	0	0	0	0.121	0	0.481	0.524
Aldh16a1	Hbb-b1	2125847	2122734	10116.ENSRNOP00000027992	10116.ENSRNOP00000019914	0	0	0	0	0.058	0	0.449	0.157	0.524
LOC689064	Aldh16a1	2131180	2125847	10116.ENSRNOP00000048546	10116.ENSRNOP00000027992	0	0	0	0	0.058	0	0.449	0.157	0.524
Aldh3a2	LOC689064	2134697	2131180	10116.ENSRNOP00000061762	10116.ENSRNOP00000048546	0	0	0	0	0.058	0	0.449	0.157	0.524
Hbb	Aldh16a1	2131091	2125847	10116.ENSRNOP00000048250	10116.ENSRNOP00000027992	0	0	0	0	0.058	0	0.449	0.157	0.524
Acly	Cyb5r3	2124083	2120191	10116.ENSRNOP00000023447	10116.ENSRNOP00000012878	0	0	0	0	0.283	0	0	0.363	0.523
Mphosph8	Rb1	2128984	2123423	10116.ENSRNOP00000040476	10116.ENSRNOP00000021752	0	0	0	0	0.06	0.36	0.187	0.135	0.52
Dnm3	Myh6	2134179	2124023	10116.ENSRNOP00000060160	10116.ENSRNOP00000023301	0	0	0	0	0.167	0.261	0	0.283	0.52
Dnm3	Myh11	2134179	2129738	10116.ENSRNOP00000060160	10116.ENSRNOP00000043197	0	0	0	0	0.167	0.261	0	0.283	0.52
Kalrn	Camk2d	2128598	2121317	10116.ENSRNOP00000039072	10116.ENSRNOP00000016026	0	0	0	0.683	0.063	0.101	0.423	0.314	0.519
Itpr1	Atp2b1	2135391	2117615	10116.ENSRNOP00000063885	10116.ENSRNOP00000005491	0	0	0	0	0.088	0.113	0	0.453	0.519
Cd36	Il10	2133655	2117879	10116.ENSRNOP00000058398	10116.ENSRNOP00000006246	0	0	0	0	0	0	0	0.519	0.519
Acly	Nudt4	2124083	2120007	10116.ENSRNOP00000023447	10116.ENSRNOP00000012363	0	0	0	0	0.053	0	0	0.512	0.518
Cyp2c6	Sult2a1	2132037	2129804	10116.ENSRNOP00000051625	10116.ENSRNOP00000043445	0	0	0	0	0	0	0	0.518	0.518
Slc11a2	Nox4	2125262	2122421	10116.ENSRNOP00000026531	10116.ENSRNOP00000018990	0	0	0	0	0.062	0	0	0.506	0.516
Zfp740	Acta2	2121408	2119800	10116.ENSRNOP00000016240	10116.ENSRNOP00000011773	0	0	0	0	0.094	0.111	0.07	0.427	0.513
Acly	Rpl3l	2124083	2122653	10116.ENSRNOP00000023447	10116.ENSRNOP00000019660	0	0	0	0	0.231	0	0	0.393	0.513
Bdnf	Casp1	2135788	2119141	10116.ENSRNOP00000064356	10116.ENSRNOP00000009993	0	0	0	0	0	0	0.269	0.361	0.512
Nos3	Il10	2120253	2117879	10116.ENSRNOP00000013058	10116.ENSRNOP00000006246	0	0	0	0	0	0	0	0.512	0.512
Ank3	Nos3	2129865	2120253	10116.ENSRNOP00000043687	10116.ENSRNOP00000013058	0.28	0	0	0	0.056	0	0.287	0.107	0.509
Syngap1	Kalrn	2129975	2128598	10116.ENSRNOP00000044041	10116.ENSRNOP00000039072	0	0	0	0	0.054	0.114	0	0.461	0.508
Vtn	Cd44	2130607	2118782	10116.ENSRNOP00000046415	10116.ENSRNOP00000009000	0	0	0	0	0	0.075	0	0.49	0.508
Mphosph8	Nos3	2128984	2120253	10116.ENSRNOP00000040476	10116.ENSRNOP00000013058	0.28	0	0	0	0.055	0	0.287	0.107	0.508
Smad2	Bmp3	2131106	2126950	10116.ENSRNOP00000048329	10116.ENSRNOP00000032031	0	0	0	0	0.043	0.125	0.155	0.386	0.507
Smad2	Nog	2131106	2126509	10116.ENSRNOP00000048329	10116.ENSRNOP00000030212	0	0	0	0	0.052	0	0	0.5	0.506
Tagln	Lgals1	2124287	2120429	10116.ENSRNOP00000024030	10116.ENSRNOP00000013538	0	0	0	0	0.385	0	0	0.229	0.506
Gucy2f	Nos3	2131418	2120253	10116.ENSRNOP00000049500	10116.ENSRNOP00000013058	0	0	0	0	0.052	0.095	0	0.468	0.503
Gzmb	Cd44	2128979	2118782	10116.ENSRNOP00000040429	10116.ENSRNOP00000009000	0	0	0	0	0	0.055	0	0.495	0.503
Slc2a2	Hnf4a	2121259	2119871	10116.ENSRNOP00000015866	10116.ENSRNOP00000011978	0	0	0	0	0.056	0.042	0	0.495	0.503
Ptgdr	Ccl11	2131059	2119055	10116.ENSRNOP00000048101	10116.ENSRNOP00000009756	0	0	0	0	0	0.229	0.127	0.319	0.501
Kif2c	Kif11	2125006	2123728	10116.ENSRNOP00000025903	10116.ENSRNOP00000022555	0	0	0	0.674	0.378	0	0	0.593	0.495
Syngap1	Grin3a	2129975	2118454	10116.ENSRNOP00000044041	10116.ENSRNOP00000007957	0	0	0	0	0.056	0.047	0	0.483	0.494
Cyp2c7	Ppig	2130242	2119228	10116.ENSRNOP00000045029	10116.ENSRNOP00000010216	0	0	0	0	0	0	0	0.493	0.493
Cyp2c11	Ppig	2121818	2119228	10116.ENSRNOP00000017310	10116.ENSRNOP00000010216	0	0	0	0	0	0	0	0.493	0.493
Casp1	Tlr7	2119141	2117660	10116.ENSRNOP00000009993	10116.ENSRNOP00000005620	0	0	0	0	0.063	0.127	0	0.43	0.493
Ptpn6	Cd3g	2134074	2123275	10116.ENSRNOP00000059867	10116.ENSRNOP00000021390	0	0	0	0	0.149	0	0.422	0.05	0.492
Papss2	Cyb5r3	2120926	2120191	10116.ENSRNOP00000014979	10116.ENSRNOP00000012878	0	0	0	0	0.052	0	0.382	0.203	0.492
Kalrn	Papss2	2128598	2120926	10116.ENSRNOP00000039072	10116.ENSRNOP00000014979	0	0	0	0	0.056	0	0	0.48	0.488
Cyp2c11	ste2	2121818	2116656	10116.ENSRNOP00000017310	10116.ENSRNOP00000002680	0	0	0	0	0.464	0	0	0.079	0.486
Ralbp1	Arl11	2127213	2122646	10116.ENSRNOP00000033120	10116.ENSRNOP00000019646	0	0	0	0	0.042	0.172	0.367	0.097	0.485
Cacna1a	Calml4	2133994	2119041	10116.ENSRNOP00000059641	10116.ENSRNOP00000009716	0	0	0	0	0.042	0.443	0	0.113	0.485
Cacna1d	Calml4	2131975	2119041	10116.ENSRNOP00000051407	10116.ENSRNOP00000009716	0	0	0	0	0.042	0.443	0	0.113	0.485
Ecel1	Pon1	2125204	2119816	10116.ENSRNOP00000026388	10116.ENSRNOP00000011823	0	0	0	0	0	0	0	0.486	0.485
Abcb1b	Slco1a5	2131551	2131097	10116.ENSRNOP00000049952	10116.ENSRNOP00000048288	0	0	0	0	0.045	0	0	0.482	0.484
Sqstm1	Ecel1	2133099	2125204	10116.ENSRNOP00000056021	10116.ENSRNOP00000026388	0	0	0	0	0	0	0	0.483	0.483
Bdnf	Il10	2135788	2117879	10116.ENSRNOP00000064356	10116.ENSRNOP00000006246	0	0	0	0	0	0	0	0.481	0.481
Pgf	Oxtr	2118406	2118385	10116.ENSRNOP00000007790	10116.ENSRNOP00000007724	0	0	0	0	0	0	0	0.481	0.481
Smad2	Camk2d	2131106	2121317	10116.ENSRNOP00000048329	10116.ENSRNOP00000016026	0	0	0	0	0.052	0.125	0.403	0.074	0.48
Ptgdrl	Ccl11	2129610	2119055	10116.ENSRNOP00000042734	10116.ENSRNOP00000009756	0	0	0	0	0	0.229	0.127	0.289	0.479
Bdnf	Sema3a	2135788	2127985	10116.ENSRNOP00000064356	10116.ENSRNOP00000036472	0	0	0	0	0.044	0	0	0.476	0.478
Penk	Tac1	2119841	2119095	10116.ENSRNOP00000011892	10116.ENSRNOP00000009888	0	0	0	0	0.123	0	0	0.429	0.478
Ugt1a9	Sult2a1	2137764	2129804	10116.ENSRNOP00000066773	10116.ENSRNOP00000043445	0	0	0	0	0.056	0	0	0.47	0.478
Th	Lcat	2125725	2125281	10116.ENSRNOP00000027682	10116.ENSRNOP00000026583	0	0	0	0	0	0	0	0.477	0.477
Furin	Nvl	2121133	2117408	10116.ENSRNOP00000015521	10116.ENSRNOP00000004927	0.28	0	0	0	0.067	0	0	0.283	0.476
Ccnd1	Cd44	2126018	2118782	10116.ENSRNOP00000028411	10116.ENSRNOP00000009000	0	0	0	0	0	0	0	0.476	0.476
Cdkn1b	Efemp1	2131612	2117349	10116.ENSRNOP00000050173	10116.ENSRNOP00000004764	0	0	0	0	0	0	0	0.474	0.474
Ptger3	Ccl11	2120603	2119055	10116.ENSRNOP00000014034	10116.ENSRNOP00000009756	0	0	0	0	0	0.229	0.127	0.281	0.473
Mllt3	Acta2	2120972	2119800	10116.ENSRNOP00000015094	10116.ENSRNOP00000011773	0	0	0	0	0.053	0.261	0	0.306	0.471
Ptpn23	Zfp740	2132372	2121408	10116.ENSRNOP00000052992	10116.ENSRNOP00000016240	0	0	0	0	0.061	0.1	0	0.423	0.469
Tln1	Acta2	2123677	2119800	10116.ENSRNOP00000022401	10116.ENSRNOP00000011773	0	0	0	0	0	0.069	0.262	0.29	0.469
Rpl3l	Eif3m	2122653	2121866	10116.ENSRNOP00000019660	10116.ENSRNOP00000017409	0	0	0	0	0.469	0	0	0	0.469
Htr4	Cartpt	2125001	2124231	10116.ENSRNOP00000025892	10116.ENSRNOP00000023869	0	0	0	0	0	0	0	0.469	0.469
Pon1	Tac1	2119816	2119095	10116.ENSRNOP00000011823	10116.ENSRNOP00000009888	0	0	0	0	0	0	0	0.469	0.469
Itpr1	Camk2d	2135391	2121317	10116.ENSRNOP00000063885	10116.ENSRNOP00000016026	0	0	0	0	0	0	0	0.468	0.468
Bckdk	Pdp2	2125234	2121499	10116.ENSRNOP00000026466	10116.ENSRNOP00000016462	0	0	0	0	0.207	0.121	0	0.297	0.467
Plaa	Pla2g1b	2119380	2116259	10116.ENSRNOP00000010621	10116.ENSRNOP00000001525	0	0	0	0	0	0.108	0	0.427	0.467
Prl3d1	ENSRNOG00000000715	2131358	2116060	10116.ENSRNOP00000049253	10116.ENSRNOP00000000905	0	0	0	0	0	0	0	0.467	0.467
Hbb	Acly	2131091	2124083	10116.ENSRNOP00000048250	10116.ENSRNOP00000023447	0	0	0	0	0	0	0	0.467	0.467
Scd1	Hnf4a	2122215	2119871	10116.ENSRNOP00000018447	10116.ENSRNOP00000011978	0	0	0	0	0.042	0	0	0.467	0.467
Lep	Th	2137281	2125725	10116.ENSRNOP00000066184	10116.ENSRNOP00000027682	0	0	0	0	0	0	0	0.466	0.465
Ptpn6	Nos3	2134074	2120253	10116.ENSRNOP00000059867	10116.ENSRNOP00000013058	0	0	0	0	0.055	0.093	0.396	0.09	0.465
Psma5	Nvl	2125422	2117408	10116.ENSRNOP00000026928	10116.ENSRNOP00000004927	0.071	0	0	0	0.057	0.261	0	0.271	0.464
LOC689064	Th	2131180	2125725	10116.ENSRNOP00000048546	10116.ENSRNOP00000027682	0	0	0	0	0.055	0	0.449	0.055	0.464
Th	Hbb-b1	2125725	2122734	10116.ENSRNOP00000027682	10116.ENSRNOP00000019914	0	0	0	0	0.055	0	0.449	0.055	0.464
Kif11	Acta2	2123728	2119800	10116.ENSRNOP00000022555	10116.ENSRNOP00000011773	0	0	0	0	0.042	0.121	0	0.414	0.464
Ets1	Kit	2135065	2116780	10116.ENSRNOP00000062912	10116.ENSRNOP00000003050	0	0	0	0	0	0.081	0.412	0.089	0.464
Cd44	Kit	2118782	2116780	10116.ENSRNOP00000009000	10116.ENSRNOP00000003050	0	0	0	0	0	0.094	0	0.431	0.463
Bdnf	Nog	2135788	2126509	10116.ENSRNOP00000064356	10116.ENSRNOP00000030212	0	0	0	0	0	0	0	0.463	0.463
Ptpn6	Ms4a2	2134074	2126049	10116.ENSRNOP00000059867	10116.ENSRNOP00000028491	0	0	0	0	0	0.108	0.422	0	0.462
Myl4	Camk2d	2135676	2121317	10116.ENSRNOP00000064224	10116.ENSRNOP00000016026	0	0	0	0	0.053	0.376	0	0.16	0.46
LOC681458	Cyb5r3	2122109	2120191	10116.ENSRNOP00000018090	10116.ENSRNOP00000012878	0	0	0	0	0.08	0	0	0.437	0.46
Cd28	Cd44	2120479	2118782	10116.ENSRNOP00000013701	10116.ENSRNOP00000009000	0	0	0	0	0	0	0	0.46	0.46
Smad2	Foxa2	2131106	2121977	10116.ENSRNOP00000048329	10116.ENSRNOP00000017742	0	0	0	0	0	0.096	0.143	0.358	0.459
Scd	Cyb5r3	2138635	2120191	10116.ENSRNOP00000067809	10116.ENSRNOP00000012878	0	0	0	0	0.08	0	0	0.436	0.459
Ocln	Il10	2124538	2117879	10116.ENSRNOP00000024674	10116.ENSRNOP00000006246	0	0	0	0	0	0	0	0.459	0.459
Acly	Ppig	2124083	2119228	10116.ENSRNOP00000023447	10116.ENSRNOP00000010216	0.069	0	0	0	0.077	0	0	0.42	0.458
Acly	Ppil3	2124083	2122165	10116.ENSRNOP00000023447	10116.ENSRNOP00000018284	0.069	0	0	0	0.077	0	0	0.42	0.458
Ets1	Camk2d	2135065	2121317	10116.ENSRNOP00000062912	10116.ENSRNOP00000016026	0	0	0	0	0	0.104	0.402	0.068	0.457
Cyp2c7	Foxa2	2130242	2121977	10116.ENSRNOP00000045029	10116.ENSRNOP00000017742	0	0	0	0	0	0.072	0.334	0.189	0.455
Ptpro	Furin	2129980	2121133	10116.ENSRNOP00000044055	10116.ENSRNOP00000015521	0	0	0	0	0.056	0.077	0	0.425	0.455
Ugt1a9	Hnf4a	2137764	2119871	10116.ENSRNOP00000066773	10116.ENSRNOP00000011978	0	0	0	0	0.055	0.099	0	0.412	0.455
Eftud2	Iars	2132162	2122719	10116.ENSRNOP00000052049	10116.ENSRNOP00000019862	0.069	0	0	0	0.261	0	0	0.271	0.454
Ptpn6	Fgfr4	2134074	2131833	10116.ENSRNOP00000059867	10116.ENSRNOP00000050988	0	0	0	0	0.043	0.215	0.297	0.089	0.454
Eftud2	Acta2	2132162	2119800	10116.ENSRNOP00000052049	10116.ENSRNOP00000011773	0	0	0	0	0.101	0.126	0	0.362	0.454
Slc10a2	Fgfr4	2132651	2131833	10116.ENSRNOP00000054127	10116.ENSRNOP00000050988	0	0	0	0	0.043	0	0	0.451	0.452
Acvr1c	Ocln	2133110	2124538	10116.ENSRNOP00000056047	10116.ENSRNOP00000024674	0	0	0	0	0	0.108	0.406	0.05	0.452
Cyp2c11	Hnf4a	2121818	2119871	10116.ENSRNOP00000017310	10116.ENSRNOP00000011978	0	0	0	0	0.051	0.068	0	0.43	0.452
Kcnma1	Camk2d	2133786	2121317	10116.ENSRNOP00000058962	10116.ENSRNOP00000016026	0	0	0	0	0.054	0	0	0.445	0.452
Bckdk	Acly	2125234	2124083	10116.ENSRNOP00000026466	10116.ENSRNOP00000023447	0.067	0	0	0	0.074	0	0	0.417	0.452
P4hb	Papss2	2132109	2120926	10116.ENSRNOP00000051841	10116.ENSRNOP00000014979	0	0	0	0	0.054	0.256	0	0.283	0.451
Myh11	Kalrn	2129738	2128598	10116.ENSRNOP00000043197	10116.ENSRNOP00000039072	0	0	0	0	0.106	0.212	0	0.283	0.45
Kalrn	Myh2	2128598	2117169	10116.ENSRNOP00000039072	10116.ENSRNOP00000004236	0	0	0	0	0.106	0.212	0	0.283	0.45
Gpam	Acly	2131577	2124083	10116.ENSRNOP00000050050	10116.ENSRNOP00000023447	0	0	0	0	0.053	0	0	0.443	0.45
Myh11	Ppp1r12a	2129738	2118062	10116.ENSRNOP00000043197	10116.ENSRNOP00000006773	0	0	0	0	0.056	0.197	0	0.333	0.45
Kalrn	Myh6	2128598	2124023	10116.ENSRNOP00000039072	10116.ENSRNOP00000023301	0	0	0	0	0.106	0.212	0	0.283	0.45
Bdnf	Th	2135788	2125725	10116.ENSRNOP00000064356	10116.ENSRNOP00000027682	0	0	0	0	0	0	0	0.448	0.448
Ptpn23	Calml4	2132372	2119041	10116.ENSRNOP00000052992	10116.ENSRNOP00000009716	0	0	0	0	0.051	0.239	0	0.298	0.448
Slc11a2	Otc	2125262	2117322	10116.ENSRNOP00000026531	10116.ENSRNOP00000004686	0	0	0	0	0	0	0.403	0.113	0.447
Cd3g	RT1-DOb	2123275	2115933	10116.ENSRNOP00000021390	10116.ENSRNOP00000000526	0	0	0	0	0.091	0	0.4	0.066	0.446
Scd1	Cyb5r3	2122215	2120191	10116.ENSRNOP00000018447	10116.ENSRNOP00000012878	0	0	0	0	0.08	0	0	0.422	0.446
Pdx1	Hnf4a	2137895	2119871	10116.ENSRNOP00000066935	10116.ENSRNOP00000011978	0	0	0	0	0	0.043	0	0.445	0.446
Bckdk	Tlr7	2125234	2117660	10116.ENSRNOP00000026466	10116.ENSRNOP00000005620	0	0	0	0	0.081	0	0.382	0.1	0.444
Pde5a	Nppa	2122640	2119526	10116.ENSRNOP00000019637	10116.ENSRNOP00000011005	0	0	0	0	0	0	0	0.444	0.444
Scd4	Cyb5r3	2122007	2120191	10116.ENSRNOP00000017834	10116.ENSRNOP00000012878	0	0	0	0	0.08	0	0	0.421	0.444
Pitx2	Ccnd1	2130565	2126018	10116.ENSRNOP00000046259	10116.ENSRNOP00000028411	0	0	0	0	0	0	0.403	0.105	0.443
Smad2	Ifnb1	2131106	2118532	10116.ENSRNOP00000048329	10116.ENSRNOP00000008225	0	0	0	0	0	0	0.427	0.068	0.443
Eftud2	Gcn1l1	2132162	2116256	10116.ENSRNOP00000052049	10116.ENSRNOP00000001517	0	0	0	0	0.262	0.204	0	0.125	0.441
Ncan	Th	2134819	2125725	10116.ENSRNOP00000062123	10116.ENSRNOP00000027682	0	0	0	0	0	0	0	0.441	0.441
Acadsb	Abcb1b	2137524	2131551	10116.ENSRNOP00000066484	10116.ENSRNOP00000049952	0	0	0	0	0.052	0	0.403	0.09	0.44
Pde4a	Npr1	2133519	2122863	10116.ENSRNOP00000057815	10116.ENSRNOP00000020307	0	0	0	0	0.126	0.146	0	0.31	0.44
Cd5	Ptpro	2132054	2129980	10116.ENSRNOP00000051697	10116.ENSRNOP00000044055	0	0	0	0	0.05	0.069	0	0.418	0.44
Pde4a	Gucy2f	2133519	2131418	10116.ENSRNOP00000057815	10116.ENSRNOP00000049500	0	0	0	0	0.126	0.146	0	0.31	0.44
Npr1	Pde4b	2122863	2118389	10116.ENSRNOP00000020307	10116.ENSRNOP00000007738	0	0	0	0	0.126	0.146	0	0.31	0.44
Gucy2f	Pde4b	2131418	2118389	10116.ENSRNOP00000049500	10116.ENSRNOP00000007738	0	0	0	0	0.126	0.146	0	0.31	0.44
Bdnf	Casp2	2135788	2123772	10116.ENSRNOP00000064356	10116.ENSRNOP00000022672	0	0	0	0	0	0	0.269	0.265	0.44
Acly	Hbb-b1	2124083	2122734	10116.ENSRNOP00000023447	10116.ENSRNOP00000019914	0	0	0	0	0	0	0	0.439	0.439
Cacna1d	Kcnb2	2131975	2131686	10116.ENSRNOP00000051407	10116.ENSRNOP00000050431	0	0	0	0	0.081	0.352	0	0.133	0.438
Kcnma1	Nos3	2133786	2120253	10116.ENSRNOP00000058962	10116.ENSRNOP00000013058	0	0	0	0	0	0	0	0.438	0.438
Itpr1	Tac1	2135391	2119095	10116.ENSRNOP00000063885	10116.ENSRNOP00000009888	0	0	0	0	0	0	0	0.436	0.436
Slc10a2	Slco1a5	2132651	2131097	10116.ENSRNOP00000054127	10116.ENSRNOP00000048288	0	0	0	0	0.051	0	0	0.43	0.436
Cd28	RT1-DOb	2120479	2115933	10116.ENSRNOP00000013701	10116.ENSRNOP00000000526	0	0	0	0	0	0	0.4	0.097	0.435
Nos3	Ptpn7	2120253	2118421	10116.ENSRNOP00000013058	10116.ENSRNOP00000007833	0	0	0	0	0.053	0.088	0.393	0.05	0.435
Cd36	Prkaa2	2133655	2119407	10116.ENSRNOP00000058398	10116.ENSRNOP00000010680	0	0	0	0	0.051	0	0	0.43	0.435
Ptpro	Nos3	2129980	2120253	10116.ENSRNOP00000044055	10116.ENSRNOP00000013058	0	0	0	0	0.053	0.088	0.393	0.05	0.435
Lep	Ccnd1	2137281	2126018	10116.ENSRNOP00000066184	10116.ENSRNOP00000028411	0	0	0	0	0	0	0	0.435	0.435
Cacna1a	Camk2d	2133994	2121317	10116.ENSRNOP00000059641	10116.ENSRNOP00000016026	0	0	0	0	0.051	0.068	0.36	0.119	0.434
Sqstm1	Slc40a1	2133099	2117522	10116.ENSRNOP00000056021	10116.ENSRNOP00000005228	0	0	0	0	0	0.431	0	0.047	0.434
Cyp4a1	Acsm3	2129129	2122784	10116.ENSRNOP00000041025	10116.ENSRNOP00000020039	0	0	0	0	0.056	0	0.382	0.109	0.434
Sult2a1	Papss2	2129804	2120926	10116.ENSRNOP00000043445	10116.ENSRNOP00000014979	0	0	0	0	0.054	0	0	0.425	0.433
Lpl	Hnf4a	2121533	2119871	10116.ENSRNOP00000016543	10116.ENSRNOP00000011978	0	0	0	0	0	0	0	0.432	0.432
Lep	Hnf4a	2137281	2119871	10116.ENSRNOP00000066184	10116.ENSRNOP00000011978	0	0	0	0	0	0	0	0.431	0.431
Sqstm1	Tac1	2133099	2119095	10116.ENSRNOP00000056021	10116.ENSRNOP00000009888	0	0	0	0	0	0	0	0.43	0.43
Kalrn	Sema3a	2128598	2127985	10116.ENSRNOP00000039072	10116.ENSRNOP00000036472	0	0	0	0	0.051	0.271	0	0.242	0.429
Cyp4a1	Scd1	2129129	2122215	10116.ENSRNOP00000041025	10116.ENSRNOP00000018447	0	0	0	0	0.052	0.074	0	0.402	0.429
Acsm3	Cyp4f1	2122784	2117992	10116.ENSRNOP00000020039	10116.ENSRNOP00000006533	0	0	0	0	0.053	0	0.382	0.102	0.428
Ptpn11	Ccnd1	2129354	2126018	10116.ENSRNOP00000041842	10116.ENSRNOP00000028411	0	0	0	0	0	0	0.388	0.104	0.428
LOC689064	Acly	2131180	2124083	10116.ENSRNOP00000048546	10116.ENSRNOP00000023447	0	0	0	0	0	0	0	0.428	0.428
Nog	Foxa2	2126509	2121977	10116.ENSRNOP00000030212	10116.ENSRNOP00000017742	0	0	0	0	0.052	0	0	0.421	0.428
Ecel1	Tac1	2125204	2119095	10116.ENSRNOP00000026388	10116.ENSRNOP00000009888	0	0	0	0	0.056	0	0	0.418	0.427
Cyp2c22	Acsm3	2132035	2122784	10116.ENSRNOP00000051607	10116.ENSRNOP00000020039	0	0	0	0	0.055	0	0.382	0.097	0.426
Smad2	Dlx5	2131106	2120919	10116.ENSRNOP00000048329	10116.ENSRNOP00000014946	0	0	0	0	0.043	0.071	0.293	0.195	0.426
Tln1	Capn3	2123677	2119795	10116.ENSRNOP00000022401	10116.ENSRNOP00000011761	0	0	0	0	0.058	0.117	0.3	0.131	0.426
Cyp2c7	Acsm3	2130242	2122784	10116.ENSRNOP00000045029	10116.ENSRNOP00000020039	0	0	0	0	0.055	0	0.382	0.097	0.426
Acsm3	Cyp2c11	2122784	2121818	10116.ENSRNOP00000020039	10116.ENSRNOP00000017310	0	0	0	0	0.055	0	0.382	0.097	0.426
Cyp4f4	Acsm3	2128734	2122784	10116.ENSRNOP00000039545	10116.ENSRNOP00000020039	0	0	0	0	0.053	0	0.382	0.097	0.425
Bdnf	Gria4	2135788	2118972	10116.ENSRNOP00000064356	10116.ENSRNOP00000009542	0	0	0	0	0.053	0	0	0.417	0.424
Cyp2c6	Acsm3	2132037	2122784	10116.ENSRNOP00000051625	10116.ENSRNOP00000020039	0	0	0	0	0.052	0	0.382	0.097	0.424
Abcb1b	Ugt2b1	2131551	2116671	10116.ENSRNOP00000049952	10116.ENSRNOP00000002724	0	0	0	0	0.095	0	0	0.388	0.423
Cacna1a	Kcnb2	2133994	2131686	10116.ENSRNOP00000059641	10116.ENSRNOP00000050431	0	0	0	0	0.056	0.352	0	0.133	0.423
Ptbp1	Casp1	2129759	2119141	10116.ENSRNOP00000043256	10116.ENSRNOP00000009993	0	0	0	0	0	0.068	0.407	0	0.423
Ckmt2	Eftud2	2136367	2132162	10116.ENSRNOP00000065048	10116.ENSRNOP00000052049	0.053	0	0	0	0.054	0.044	0	0.405	0.422
Sult2a1	Ugt1a1	2129804	2124688	10116.ENSRNOP00000043445	10116.ENSRNOP00000025045	0	0	0	0	0.055	0	0	0.413	0.422
Dnm3	Myh2	2134179	2117169	10116.ENSRNOP00000060160	10116.ENSRNOP00000004236	0	0	0	0	0.167	0.261	0	0.135	0.421
Nos3	Thrb	2120253	2118692	10116.ENSRNOP00000013058	10116.ENSRNOP00000008752	0	0	0	0	0	0.119	0.36	0.057	0.421
Slc11a2	Il10	2125262	2117879	10116.ENSRNOP00000026531	10116.ENSRNOP00000006246	0	0	0	0	0.054	0	0	0.413	0.421
Pitx2	ENSRNOG00000000715	2130565	2116060	10116.ENSRNOP00000046259	10116.ENSRNOP00000000905	0	0	0	0	0.052	0.102	0	0.375	0.421
Cxcl3	Il10	2128463	2117879	10116.ENSRNOP00000038520	10116.ENSRNOP00000006246	0	0	0	0	0.051	0	0	0.414	0.42
Ntrk3	Sema3a	2130078	2127985	10116.ENSRNOP00000044402	10116.ENSRNOP00000036472	0	0	0	0	0	0.128	0	0.362	0.419
Nudt4	Otc	2120007	2117322	10116.ENSRNOP00000012363	10116.ENSRNOP00000004686	0	0	0	0	0	0	0.403	0.067	0.419
Th	Zmym2	2125725	2119772	10116.ENSRNOP00000027682	10116.ENSRNOP00000011684	0	0	0	0	0	0	0	0.418	0.418
Ank3	Scn4a	2129865	2121638	10116.ENSRNOP00000043687	10116.ENSRNOP00000016841	0	0	0	0	0.042	0.094	0	0.384	0.418
Pdx1	Lep	2137895	2137281	10116.ENSRNOP00000066935	10116.ENSRNOP00000066184	0	0	0	0	0	0	0	0.418	0.418
Myh6	Ppp1r12a	2124023	2118062	10116.ENSRNOP00000023301	10116.ENSRNOP00000006773	0	0	0	0	0.056	0.197	0	0.294	0.418
Gzmb	Cd28	2128979	2120479	10116.ENSRNOP00000040429	10116.ENSRNOP00000013701	0	0	0	0	0.052	0	0	0.411	0.417
Myl4	Atp2b1	2135676	2117615	10116.ENSRNOP00000064224	10116.ENSRNOP00000005491	0	0	0	0	0.056	0.344	0	0.135	0.417
Nipbl	Ppp1r12a	2123111	2118062	10116.ENSRNOP00000020954	10116.ENSRNOP00000006773	0	0	0	0	0.391	0.056	0	0.065	0.417
Nudt4	Nvl	2120007	2117408	10116.ENSRNOP00000012363	10116.ENSRNOP00000004927	0	0	0	0	0.056	0.056	0.382	0.065	0.416
Th	Kit	2125725	2116780	10116.ENSRNOP00000027682	10116.ENSRNOP00000003050	0	0	0	0	0	0	0	0.416	0.416
Adam17	Cd44	2119395	2118782	10116.ENSRNOP00000010648	10116.ENSRNOP00000009000	0	0	0	0	0.052	0	0	0.41	0.416
Lpl	Slc2a2	2121533	2121259	10116.ENSRNOP00000016543	10116.ENSRNOP00000015866	0	0	0	0	0	0	0	0.416	0.416
Cdkn1b	Pbsn	2131612	2129608	10116.ENSRNOP00000050173	10116.ENSRNOP00000042730	0	0	0	0	0	0	0	0.417	0.416
Kcnma1	Th	2133786	2125725	10116.ENSRNOP00000058962	10116.ENSRNOP00000027682	0	0	0	0	0	0	0	0.417	0.416
Ocln	Inadl	2124538	2119227	10116.ENSRNOP00000024674	10116.ENSRNOP00000010211	0	0	0	0	0	0	0	0.416	0.416
Bdnf	Slc18a2	2135788	2119872	10116.ENSRNOP00000064356	10116.ENSRNOP00000011983	0	0	0	0	0	0	0	0.417	0.416
Slc10a2	Hnf4a	2132651	2119871	10116.ENSRNOP00000054127	10116.ENSRNOP00000011978	0	0	0	0	0	0	0	0.415	0.414
Syngap1	Camk2d	2129975	2121317	10116.ENSRNOP00000044041	10116.ENSRNOP00000016026	0	0	0	0	0.053	0.12	0	0.354	0.414
Snrpd2l	Rps24	2136970	2131267	10116.ENSRNOP00000065798	10116.ENSRNOP00000048903	0	0	0	0	0.222	0	0	0.277	0.413
Vtn	Furin	2130607	2121133	10116.ENSRNOP00000046415	10116.ENSRNOP00000015521	0	0	0	0	0.053	0.078	0	0.381	0.413
Ppp1r12a	Cdc42bpa	2118062	2117031	10116.ENSRNOP00000006773	10116.ENSRNOP00000003837	0	0	0	0	0.057	0.094	0.304	0.13	0.413
Dnm3	Cttn	2134179	2125969	10116.ENSRNOP00000060160	10116.ENSRNOP00000028283	0	0	0	0	0.044	0.156	0	0.331	0.413
Nppa	Tac1	2119526	2119095	10116.ENSRNOP00000011005	10116.ENSRNOP00000009888	0	0	0	0	0	0	0	0.411	0.411
Lgals1	Cd44	2120429	2118782	10116.ENSRNOP00000013538	10116.ENSRNOP00000009000	0	0	0	0	0.054	0.104	0	0.361	0.411
Fmo1	Cyp2c11	2130144	2121818	10116.ENSRNOP00000044613	10116.ENSRNOP00000017310	0	0	0	0	0.106	0.117	0	0.314	0.411
Dnm3	Furin	2134179	2121133	10116.ENSRNOP00000060160	10116.ENSRNOP00000015521	0	0	0	0	0.131	0	0	0.35	0.411
Acsm3	Papss2	2122784	2120926	10116.ENSRNOP00000020039	10116.ENSRNOP00000014979	0	0	0	0	0	0	0	0.41	0.41
Ptpn6	Ccnd1	2134074	2126018	10116.ENSRNOP00000059867	10116.ENSRNOP00000028411	0	0	0	0	0	0	0.388	0.076	0.41
Abcb1b	Calml4	2131551	2119041	10116.ENSRNOP00000049952	10116.ENSRNOP00000009716	0	0	0	0	0.054	0	0	0.402	0.41
Ptger3	Il10	2120603	2117879	10116.ENSRNOP00000014034	10116.ENSRNOP00000006246	0	0	0	0	0	0	0	0.411	0.41
Sqstm1	ste2	2133099	2116656	10116.ENSRNOP00000056021	10116.ENSRNOP00000002680	0	0	0	0	0	0	0	0.411	0.41
Klk1	Foxa2	2124977	2121977	10116.ENSRNOP00000025831	10116.ENSRNOP00000017742	0	0	0	0	0	0	0.388	0.075	0.41
Npr1	Calml4	2122863	2119041	10116.ENSRNOP00000020307	10116.ENSRNOP00000009716	0	0	0	0	0.055	0.118	0.117	0.292	0.409
Gucy2f	Calml4	2131418	2119041	10116.ENSRNOP00000049500	10116.ENSRNOP00000009716	0	0	0	0	0.055	0.118	0.117	0.292	0.409
Furin	Tlr7	2121133	2117660	10116.ENSRNOP00000015521	10116.ENSRNOP00000005620	0.056	0	0	0	0.056	0.132	0	0.327	0.409
Cyp4a1	Nos3	2129129	2120253	10116.ENSRNOP00000041025	10116.ENSRNOP00000013058	0	0	0	0	0.051	0.068	0	0.385	0.409
Cyp2c6	Fmo1	2132037	2130144	10116.ENSRNOP00000051625	10116.ENSRNOP00000044613	0	0	0	0	0	0.117	0	0.357	0.408
Ptpn11	RT1-DOb	2129354	2115933	10116.ENSRNOP00000041842	10116.ENSRNOP00000000526	0	0	0	0	0.054	0	0.4	0	0.408
Nos3	Grin3a	2120253	2118454	10116.ENSRNOP00000013058	10116.ENSRNOP00000007957	0	0	0	0	0.058	0.11	0	0.351	0.408
Scd	Lpl	2138635	2121533	10116.ENSRNOP00000067809	10116.ENSRNOP00000016543	0	0	0	0	0	0	0	0.408	0.408
Ugt1a1	Hnf4a	2124688	2119871	10116.ENSRNOP00000025045	10116.ENSRNOP00000011978	0	0	0	0	0.06	0.074	0	0.372	0.405
Bdnf	Tac1	2135788	2119095	10116.ENSRNOP00000064356	10116.ENSRNOP00000009888	0	0	0	0	0.076	0	0	0.383	0.405
Cd5	Cd3g	2132054	2123275	10116.ENSRNOP00000051697	10116.ENSRNOP00000021390	0	0	0	0	0.38	0	0	0.077	0.405
Dnm3	Gabra3	2134179	2131761	10116.ENSRNOP00000060160	10116.ENSRNOP00000050712	0	0	0	0	0.054	0	0.397	0	0.405
Nos3	Cyb5r3	2120253	2120191	10116.ENSRNOP00000013058	10116.ENSRNOP00000012878	0	0	0	0	0.067	0.069	0	0.369	0.404
Serpinb9	Ccl11	2123588	2119055	10116.ENSRNOP00000022194	10116.ENSRNOP00000009756	0	0	0	0	0	0	0.203	0.283	0.404
Kif11	Kif12	2123728	2119163	10116.ENSRNOP00000022555	10116.ENSRNOP00000010040	0	0	0	0.721	0.294	0	0	0.577	0.404
Eftud2	Eif3m	2132162	2121866	10116.ENSRNOP00000052049	10116.ENSRNOP00000017409	0	0	0	0	0.365	0	0	0.097	0.402
Cyp4a1	Hnf4a	2129129	2119871	10116.ENSRNOP00000041025	10116.ENSRNOP00000011978	0	0	0	0	0.052	0.076	0	0.373	0.402
Alas1	Foxa2	2136400	2121977	10116.ENSRNOP00000065087	10116.ENSRNOP00000017742	0	0	0	0	0	0	0.399	0.044	0.4
