# Supplementary material for: Molecular mechanism of estrogen-mediated neuroprotection in the relief of brain ischemic injury
Source: BMC Genet. 2018 Jul 20;19:46. doi: 10.1186/s12863-018-0630-y (PMC6053825; doi:10.1186/s12863-018-0630-y)
Supplement: Supplementary file 3 — The degrees of nodes in protein-protein interaction network. The excel describes the up/down-regulated status and degrees of 243 nodes in the PPI network. A total of 119 nodes were up-regulated genes and 124 nodes were down-regulated genes. The nodes degrees were ranged from 37 to 1. (XLSX 227 kb) [file 12863_2018_630_MOESM3_ESM.xlsx]

## Sheet: string_interactions_degree
Nodes	Description	Degree
Acly	up	37
Nos3	up	25
Th	down	19
Lep	up	18
Bdnf	up	17
Cyp2c11	up	17
Il10	up	17
Acta2	up	16
Cyp4a1	down	16
Camk2d	up	16
Cyp2c6	up	15
Cyp2c7	down	15
Calml4	up	15
Hnf4a	up	14
Cyp2c22	up	13
Kalrn	down	13
Ccnd1	up	12
Eftud2	down	12
Smad2	down	12
Kit	down	12
Acsm3	up	12
Cd44	down	12
Ptpn11	down	11
Ugt1a1	up	11
Tac1	down	11
Aldh3a2	down	11
Papss2	down	10
Ugt1a9	up	10
Lpl	down	10
Scd1	up	10
Ugt2b1	up	9
Crk	up	9
Foxa2	up	9
Dnm3	up	9
Aldh16a1	down	9
Npr1	down	8
Myh6	down	8
Fgfr4	down	8
Ppp1r12a	down	8
ste2	down	8
Myh11	up	8
Ptpn6	down	8
Cyb5r3	down	8
Cdkn1b	down	7
Acvr1c	up	7
Rpl3l	down	7
Myl4	up	7
Cyp4f1	down	7
Ugt2b15	down	7
Ugt1a8	up	7
Kif11	up	7
Pla2g1b	down	7
Bdkrb1	up	7
Cacna1d	down	7
Cd36	up	7
Furin	up	7
Abcb1b	up	7
Cga	down	6
Fshb	down	6
Srsf5	up	6
Gucy2f	up	6
Tln1	down	6
Oxtr	up	6
Grin3a	down	6
Fgg	up	6
Tlr7	down	6
RT1-DOb	down	6
Slc2a2	down	6
Gzmb	up	6
Snrpd2l	up	5
Sema3a	up	5
Pde5a	down	5
Pde4b	up	5
Pde4a	down	5
Ces1d	up	5
Mc4r	down	5
Itpr1	up	5
Otc	up	5
Ifnb1	up	5
Acadsb	down	5
P4hb	up	5
Ank3	down	5
Prkaa2	up	5
Casp1	down	5
Cacna1a	down	5
Scn4a	down	5
Nog	down	5
Ccl11	up	5
Mphosph8	down	5
Sqstm1	down	5
Myh2	up	5
Atp2b1	up	5
Ptpn23	down	5
Sult2a1	down	5
Cd28	up	5
Cd5	down	5
Nvl	down	5
Cd3g	up	5
Snrpd2	up	4
Nppa	up	4
Rb1	up	4
Ntrk3	down	4
Adcy8	up	4
Penk	down	4
Gria4	up	4
Plcb3	up	4
Gstm2	down	4
Pdx1	up	4
Gys2	down	4
Enpp1	down	4
Cxcl3	down	4
Ptgdrl	down	4
Kcnma1	up	4
Slc11a2	up	4
Pfkfb2	down	4
Pdp2	up	4
Fabp4	down	4
Ecel1	down	4
Ptpro	down	4
Scd	up	4
Ocln	up	4
Hbb	up	4
Hbb-b1	up	4
LOC689064	up	4
Psma5	up	3
Dpysl2	up	3
Rock1	down	3
Oprm1	down	3
Psme4	down	3
Grik4	up	3
Gria3	down	3
Dync1li2	up	3
Nupl1	down	3
Pgf	up	3
Col2a1	down	3
Tagln	up	3
Pon1	up	3
Bmp3	down	3
ENSRNOG00000000715	down	3
Tgfbr3	up	3
Adam17	down	3
Mecr	down	3
Ets1	up	3
Casp2	down	3
Vtn	up	3
Nudt4	down	3
Syngap1	up	3
Ppig	down	3
Bckdk	up	3
Slc10a2	down	3
Psma6	up	2
Lhcgr	up	2
Acot1	up	2
Rps24	up	2
Nxt1	up	2
Ifna5	down	2
Ampd1	up	2
Copz2	down	2
Slc40a1	down	2
Htr4	down	2
Lcat	up	2
Eif2c1	up	2
Ccnc	down	2
RT1-Ha	down	2
Pgm5	down	2
Iars	up	2
Slc18a2	down	2
Nox4	down	2
Alas1	down	2
Capn3	down	2
Cartpt	down	2
Gfer	down	2
Inadl	down	2
LOC681458	up	2
Serpinb9	down	2
Gpam	up	2
Klk1	up	2
Dnah5	down	2
Scd4	up	2
Gabra3	up	2
Plaa	down	2
Ms4a2	up	2
Ptbp1	down	2
Add3	down	2
Zfp740	down	2
Lgals1	up	2
Slco1a5	down	2
Ptger3	up	2
Eif3m	down	2
Pitx2	up	2
Kcnb2	down	2
Fmo1	up	2
Acot2	up	1
Col5a2	down	1
Pcolce	up	1
Testin	down	1
Pank2	up	1
Asmt	up	1
Mapkapk2	down	1
Mapkapk3	up	1
Bst1	up	1
Cox6c	up	1
A2m	down	1
Dnmt1	down	1
Fgb	down	1
Itgae	up	1
RGD1565355	up	1
Slc17a1	up	1
Slc21a4	up	1
C9	up	1
Ggcx	down	1
Oma1	up	1
Sult1c2a	down	1
ST1C2A	down	1
Grb10	down	1
St8sia2	down	1
Gabrg3	up	1
Cited2	down	1
Ncl	down	1
Nubpl	down	1
Hipk3	up	1
Ighe	down	1
Ptgdr	down	1
Kif2c	up	1
Ralbp1	up	1
Arl11	up	1
Efemp1	down	1
Mllt3	down	1
Prl3d1	up	1
Ppil3	down	1
Gcn1l1	up	1
Ncan	up	1
Ptpn7	up	1
Dlx5	down	1
Cyp4f4	down	1
Ckmt2	down	1
Thrb	down	1
Zmym2	up	1
Nipbl	down	1
Pbsn	down	1
Cdc42bpa	up	1
Cttn	down	1
Kif12	down	1
