# Supplementary material for: Molecular mechanism of estrogen-mediated neuroprotection in the relief of brain ischemic injury
Source: BMC Genet. 2018 Jul 20;19:46. doi: 10.1186/s12863-018-0630-y (PMC6053825; doi:10.1186/s12863-018-0630-y)
Supplement: Supplementary file 4 — The degrees of nodes in Modules. The excel describes the up/down-regulated status and degrees of nodes in modules a, b c and d. Module a consists of 7 up-regulated and 5 down-regulated genes, and the degrees of those nodes were ranged from 16 to 7. There were 3 up-regulated and 2 down-regulated genes in module b, and the degrees of nodes were ranged from 18 (Lep) to 4 (Fabp4). Additionally, two upregulated and two downregulated comprised of module c, in which the degrees of nodes were ranged from 15 to 8. In module d, the degrees of nodes were ranged from 19 (Th) to 3(Grik4). (XLSX 222 kb) [file 12863_2018_630_MOESM4_ESM.xlsx]

## Sheet: Sheet1
Module-a				Module-b				Module-c				Module-d
Nodes	Description	Degree		Nodes	Description	Degree		Nodes	Description	Degree		Nodes	Description	Degree
Cyp4a1	down	16		Lep	up	18		Myh11	up	8		Th	down	19
Cyp2c7	down	15		Lpl	down	10		Calml4	up	15		Bdnf	up	17
Cyp2c6	up	15		Scd1	up	10		Kalrn	down	13		Acta2	up	16
Cyp2c22	up	13		Cd36	up	7		Myh6	down	8		Camk2d	up	16
Acsm3	up	12		Fabp4	down	4						Smad2	down	12
Ugt1a1	up	11										Eftud2	down	12
Ugt1a9	up	10										Dnm3	up	9
Ugt2b1	up	9										Foxa2	up	9
Ugt1a8	up	7										Npr1	down	8
Pla2g1b	down	7										Myl4	up	7
Ugt2b15	down	7										Acvr1c	up	7
Cyp4f1	down	7										Gucy2f	up	6
												Srsf5	up	6
												Fshb	down	6
												Cga	down	6
												Grin3a	down	6
												Slc2a2	down	6
												Pde5a	down	5
												Myh2	up	5
												Sqstm1	down	5
												Snrpd2l	up	5
												Nog	down	5
												Mc4r	down	5
												Ptgdrl	down	4
												Pdx1	up	4
												Ecel1	down	4
												Snrpd2	up	4
												Gria4	up	4
												Bmp3	down	3
												Pon1	up	3
												Gria3	down	3
												Grik4	up	3
