# Supplementary material for: Molecular mechanism of estrogen-mediated neuroprotection in the relief of brain ischemic injury
Source: BMC Genet. 2018 Jul 20;19:46. doi: 10.1186/s12863-018-0630-y (PMC6053825; doi:10.1186/s12863-018-0630-y)
Supplement: Supplementary file 5 — GO items enriched by up-regulated and down-regulated differentially expressed genes. The excel provides the following information in detail, including the names of 25 GO terms enriched by up-regulated genes and 18 GO terms enriched by down-regulated genes, and category, count, p value and adjusted p values for each GO term, as well as the genes list that enriched in GO term. (XLSX 16 kb) [file 12863_2018_630_MOESM5_ESM.xlsx]

## Sheet: GO-upregulated genes
Category	Term	Count	%	PValue	Genes	List Total	Pop Hits	Pop Total	Fold Enrichment	Bonferroni	Benjamini
GOTERM_BP_FAT	GO:0042493~response to drug	19	1.30316	1.57e-08	PGF, LHCGR, OXTR, PDX1, SLC21A4, RGD1565355, IL10, ACVR1C, UGT1A6, BDNF, UGT1A9, UGT1A8, UGT1A7C, UGT1A3, UGT1A2, UGT1A5, NOS3, APC, CYP2C6, GABRG3, ACTA2, UGT1A1, CCND1, CD36, HNF4A, ABCB1B	133	327	12092	5.28266	2.75e-05	2.75e-05
GOTERM_BP_FAT	GO:0044093~positive regulation of molecular function	20	1.37174	2.42e-06	DLC1, PTGER3, C9, GM2A, RALBP1, ADCY8, LHCGR, BDKRB1, PDX1, IL10, CCND1, PSMA6, IFNB1, PSMA5, PON1, MS4A2, TGFBR3, NOS3, PRL3D4, CRK	133	507	12092	3.58648	0.00421285	0.00210865
GOTERM_BP_FAT	GO:0009725~response to hormone stimulus	20	1.37174	2.63e-06	DLC1, FOXA2, ADCY8, PGF, LHCGR, OXTR, PDX1, RGD1565355, IL10, ACVR1C, UGT1A6, UGT1A9, UGT1A8, UGT1A7C, UGT1A3, UGT1A2, UGT1A5, LCAT, NOS3, KCNMA1, UGT1A1, LEP, CCND1, CD36, ABCB1B, TGFBR3, NPPA	133	510	12092	3.56538	0.00459336	0.00153347
GOTERM_BP_FAT	GO:0009719~response to endogenous stimulus	20	1.37174	1.4e-05	DLC1, FOXA2, ADCY8, PGF, LHCGR, OXTR, PDX1, RGD1565355, IL10, ACVR1C, UGT1A6, UGT1A9, UGT1A8, UGT1A7C, UGT1A3, UGT1A2, UGT1A5, LCAT, NOS3, KCNMA1, UGT1A1, LEP, CCND1, CD36, ABCB1B, TGFBR3, NPPA	133	573	12092	3.17338	0.0242367	0.00611503
GOTERM_BP_FAT	GO:0006631~fatty acid metabolic process	11	0.754458	3.93e-05	SCD1, LEP, ACSM3, CD36, LOC681458, SCD, ACOT2, ACOT1, SCD4, PRKAA2, GPAM, RGD1565355	133	188	12092	5.31963	0.0663877	0.0136448
GOTERM_CC_FAT	GO:0005792~microsome	13	0.891632	5.1e-05	SCD1, CYP2C6, P4HB, SCD, UGT2B1, UGT1A1, RGD1565355, ITPR1, UGT1A6, UGT1A9, UGT1A8, CD36, LOC681458, UGT1A3, UGT1A7C, FMO1, UGT1A2, UGT1A5, PON1, SCD4, CYP2C22	126	262	10776	4.24355	0.0136811	0.0136811
GOTERM_CC_FAT	GO:0045177~apical part of cell	11	0.754458	5.61e-05	KCNMA1, SLC11A2, LZTS1, CD36, GM2A, ABCB1B, OXTR, NOS3, KLK1, RGD1565355, CLCN5	126	185	10776	5.0852	0.0150358	0.00754637
GOTERM_CC_FAT	GO:0005829~cytosol	29	1.98903	6.28e-05	DLC1, OCLN, LOC100134871, MAPKAPK3, ACOT1, SNRPD2, IARS, PLCB3, PDE4B, CAMK2D, NOS3, PCYT1A, PRKAA2, HBB, RPS24, APC, CD28, PTPN7, DNM3, LOC686737, RALBP1, VHL, ASMT, LOC689064, ACLY, GZMB, TPMT, CCND1, SNRPD2L, PSMA5, CRK, GPAM	126	1118	10776	2.21842	0.0168213	0.00563883
GOTERM_CC_FAT	GO:0042598~vesicular fraction	13	0.891632	6.82e-05	SCD1, CYP2C6, P4HB, SCD, UGT2B1, UGT1A1, RGD1565355, ITPR1, UGT1A6, UGT1A9, UGT1A8, CD36, LOC681458, UGT1A3, UGT1A7C, FMO1, UGT1A2, UGT1A5, PON1, SCD4, CYP2C22	126	270	10776	4.11781	0.0182492	0.00459386
GOTERM_BP_FAT	GO:0006916~anti-apoptosis	3	8.33333	0.000143	BDNF, ETS1, HIPK3	3	145	12092	83.3931	0.0234299	0.0234299
GOTERM_BP_FAT	GO:0043085~positive regulation of catalytic activity	16	1.09739	0.000154	DLC1, C9, PTGER3, GM2A, RALBP1, ADCY8, LHCGR, BDKRB1, CCND1, PSMA6, IFNB1, PSMA5, MS4A2, NOS3, PRL3D4, CRK	133	444	12092	3.2763	0.158269	0.0283074
GOTERM_CC_FAT	GO:0044459~plasma membrane part	32	2.19479	0.000159	DLC1, OCLN, LZTS1, C9, GM2A, ITGAE, LHCGR, GRIK4, OXTR, SYNGR1, RGD1565355, ACVR1C, SLC11A2, UGT1A6, FGG, UGT1A9, UGT1A8, UGT1A3, UGT1A7C, UGT1A2, UGT1A5, CAMK2D, MS4A2, NOS3, CD28, APC, GRID1, KCNMA1, GABRG3, CD3G, GABRA3, GRIA4, TPMT, UGT1A1, CD36, ABCB1B, CDC42BPA, TGFBR3, SYNGAP1	126	1358	10776	2.01529	0.0354965	0.0072023
GOTERM_BP_FAT	GO:0010033~response to organic substance	24	1.64609	0.000162	DLC1, FOXA2, ADCY8, PGF, LHCGR, OXTR, BDKRB1, PDX1, RGD1565355, IL10, ACVR1C, UGT1A6, UGT1A9, UGT1A8, UGT1A7C, UGT1A3, UGT1A2, UGT1A5, LCAT, NOS3, KCNMA1, ACTA2, UGT1A1, AMPD1, LEP, CCND1, CD36, HNF4A, ABCB1B, TGFBR3, NPPA	133	928	12092	2.35131	0.247102	0.0397355
GOTERM_CC_FAT	GO:0044456~synapse part	12	0.823045	0.000206	KCNMA1, DNM3, GABRG3, BDNF, LZTS1, GABRA3, GRIK4, SYT8, GRIA4, SYNGR1, ITPR1, GRID1	126	259	10776	3.96249	0.0541931	0.00924316
GOTERM_CC_FAT	GO:0005886~plasma membrane	46	3.15501	0.000297	DLC1, C9, OCLN, LZTS1, GM2A, ADCY8, ITGAE, LHCGR, GRIK4, SYT8, OXTR, BDKRB1, SYNGR1, RGD1565355, ACVR1C, ATP2B1, SLC11A2, UGT1A6, FGG, UGT1A9, UGT1A8, UGT1A7C, UGT1A3, UGT1A2, UGT1A5, CAMK2D, MS4A2, NOS3, VOM2R31, CD28, APC, GRID1, KCNMA1, P4HB, GABRG3, CD3G, PTGER3, GABRA3, BST1, GRIA4, TPMT, FURIN, UGT1A1, ITPR1, OLR1867, CD36, ABCB1B, CDC42BPA, TGFBR3, SYNGAP1, NCAN, CRK, CLCN5	126	2396	10776	1.64194	0.0770812	0.0113937
GOTERM_CC_FAT	GO:0045202~synapse	14	0.960219	0.000444	KCNMA1, DNM3, GABRG3, BDNF, LZTS1, GABRA3, GRIK4, SYT8, CAMK2D, GRIA4, SYNGR1, SYNGAP1, ITPR1, GRID1	126	379	10776	3.15919	0.112949	0.01487
GOTERM_CC_FAT	GO:0045121~membrane raft	9	0.617284	0.000536	DLC1, KCNMA1, CD36, MS4A2, NOS3, FURIN, RGD1565355, ITPR1, CD28	126	160	10776	4.81071	0.134864	0.0159676
GOTERM_CC_FAT	GO:0030054~cell junction	15	1.02881	0.00054	DLC1, GABRG3, LZTS1, OCLN, GABRA3, GRIK4, OXTR, GRIA4, TPMT, SYNGR1, ABCB1B, CDC42BPA, SYNGAP1, APC, GRID1	126	438	10776	2.9289	0.135778	0.0144866
GOTERM_BP_FAT	GO:0032868~response to insulin stimulus	8	0.548697	0.000627	DLC1, LEP, CD36, FOXA2, RGD1565355, NPPA, IL10, ACVR1C	133	133	12092	5.46871	0.665637	0.127978
GOTERM_MF_FAT	GO:0004768~stearoyl-CoA 9-desaturase activity	3	0.205761	0.000662	SCD1, LOC681458, SCD, SCD4	128	4	11963	70.0957	0.235128	0.235128
GOTERM_BP_FAT	GO:0043434~response to peptide hormone stimulus	10	0.685871	0.000725	DLC1, LEP, CD36, FOXA2, OXTR, NOS3, RGD1565355, NPPA, IL10, ACVR1C	133	222	12092	4.09537	0.718534	0.131389
GOTERM_BP_FAT	GO:0051345~positive regulation of hydrolase activity	8	0.548697	0.00078	DLC1, C9, PTGER3, GM2A, RALBP1, IFNB1, LHCGR, MS4A2	133	138	12092	5.27057	0.744435	0.127531
GOTERM_BP_FAT	GO:0050878~regulation of body fluid levels	7	0.48011	0.00082	KCNMA1, FGG, C9, PTGER3, HNF4A, FOXA2, NPPA	133	101	12092	6.3012	0.761569	0.122198
GOTERM_BP_FAT	GO:0001676~long-chain fatty acid metabolic process	4	0.274348	0.00092	CD36, ACOT2, ACOT1, RGD1565355	133	18	12092	20.2038	0.799992	0.125512
GOTERM_BP_FAT	GO:0051270~regulation of cell motion	9	0.617284	0.00098	DLC1, ETS1, TGFBR3, BDKRB1, SEMA3A, CRK, FURIN, PITX2, APC	133	186	12092	4.39922	0.819698	0.123465

## Sheet: GO-downregulated genes
Category	Term	Count	%	PValue	Genes	List Total	Pop Hits	Pop Total	Fold Enrichment	Bonferroni	Benjamini	FDR
GOTERM_CC_FAT	GO:0044459~plasma membrane part	39	2.12187	4.14e-07	OPRM1, CYB5R3, TLN1, RAB3C, RAB3D, TESTIN, ITGAE, TH, GRIN3A, KIT, VPS33B, RT1-DOB, ALDH3A2, CD44, FGB, UGT1A2, SLC2A2, RT1-HA, SCNN1A, CD5, NOX4, PTPN6, KCNB2, PHB, GRIA3, MYH6, SLC10A2, NEXN, NUPL1, SLCO1A5, RT1-A3, KCNJ5, CHRM4, PGM5, ADAM17, CACNA1D, ADD3, SCN4A, CACNA1A	132	1358	10776	2.34449	0.000102	0.000102	0.000537
GOTERM_BP_FAT	GO:0006916~anti-apoptosis	4	9.09091	1.69e-06	SERPINB9, SQSTM1, ADAM17, CITED2	4	145	12092	83.3931	0.000388	0.000388	0.0021656
GOTERM_CC_FAT	GO:0005886~plasma membrane	54	2.93798	1.88e-06	OPRM1, CYB5R3, CCKAR, TLN1, GRIN3A, VPS33B, GSTM2, CD44, SLC2A2, RT1-HA, PTGDRL, HTR4, MYH6, NEXN, OLR1496, NUPL1, RT1-A3, CHRM4, PGM5, PTGDR, ADAM17, ADD3, SLC40A1, FGFR4, RAB3C, ENPP1, RAB3D, TESTIN, ITGAE, TH, TAC1, KIT, RT1-DOB, ALDH3A2, FGB, UGT1A2, SCNN1A, CD5, NOX4, PTPN6, LPL, KCNB2, PHB, SI, NPR1, GRIA3, SLC10A2, SLCO1A5, NTRK3, KCNJ5, P2RX1, MC4R, CACNA1D, SCN4A, CACNA1A	132	2396	10776	1.83988	0.000464	0.000232	0.00244236
GOTERM_BP_FAT	GO:0010033~response to organic substance	27	1.46899	2e-05	CCKAR, CGA, A2M, ENPP1, PFKFB2, TH, TAC1, GRIN3A, GSTM2, ALAS1, CD44, UGT1A2, PLA2G1B, GYS2, CASP1, PHB, SI, CYP2C7, ADNP, SMAD2, PTPN11, CDKN1B, P2RX1, SLC18A2, MC4R, ADAM17, FABP4	141	928	12092	2.49514	0.0337741	0.0337741	0.0337334
GOTERM_CC_FAT	GO:0005924~cell-substrate adherens junction	8	0.435256	3.96e-05	NOX4, OPRM1, TLN1, PGM5, CD44, ADAM17, MYH6, NEXN	132	77	10776	8.4817	0.00969919	0.00324357	0.0513264
GOTERM_CC_FAT	GO:0030055~cell-substrate junction	8	0.435256	5.96e-05	NOX4, OPRM1, TLN1, PGM5, CD44, ADAM17, MYH6, NEXN	132	82	10776	7.96452	0.0145458	0.00365645	0.0771526
GOTERM_BP_FAT	GO:0007267~cell-cell signaling	14	0.761697	0.000117	CCKAR, CGA, EDN3, FGFR4, RAB3C, P2RX1, TH, ADNP, MC4R, CARTPT, SLC22A3, TAC1, SMAD2, CACNA1A	141	330	12092	3.63825	0.182334	0.0957509	0.197481
GOTERM_CC_FAT	GO:0009898~internal side of plasma membrane	10	0.54407	0.000155	CYB5R3, PGM5, RAB3C, RAB3D, TH, KIT, VPS33B, NUPL1, ADD3, ALDH3A2	132	162	10776	5.03928	0.0374606	0.00760697	0.200911
GOTERM_BP_FAT	GO:0003001~generation of a signal involved in cell-cell signaling	8	0.435256	0.000239	CCKAR, CGA, EDN3, RAB3C, P2RX1, MC4R, SMAD2, CACNA1A	141	107	12092	6.41188	0.336786	0.12793	0.402453
GOTERM_CC_FAT	GO:0005925~focal adhesion	7	0.380849	0.000251	NOX4, OPRM1, TLN1, PGM5, CD44, ADAM17, MYH6	132	73	10776	7.82814	0.0599964	0.0102589	0.325377
GOTERM_CC_FAT	GO:0044421~extracellular region part	21	1.14255	0.000253	BMP3, EDN3, LPL, A2M, NOG, ENPP1, CXCL3, EFEMP1, ADNP, TAC1, GRIA3, COL2A1, KIT, COL5A2, IFNA1, CD44, FGB, PLA2G1B, CARTPT, GDF10, FSHB	132	693	10776	2.47383	0.0602351	0.00883581	0.32671
GOTERM_CC_FAT	GO:0005576~extracellular region	31	1.68662	0.000271	CGA, EDN3, TLN1, NOG, A2M, ENPP1, TESTIN, CXCL3, TAC1, COL2A1, KIT, IFNA1, CD44, FGB, IFNA5, PLA2G1B, CASP1, BMP3, LPL, MCPT1, EFEMP1, ADNP, GRIA3, COL5A2, PRL8A3, PENK, PBSN, CARTPT, GDF10, FSHB, CSN2	132	1281	10776	1.97559	0.0645726	0.00830926	0.350996
GOTERM_BP_FAT	GO:0032940~secretion by cell	10	0.54407	0.000649	CCKAR, CGA, EDN3, RAB3C, P2RX1, RAB3D, MC4R, SMAD2, VPS33B, CACNA1A	141	206	12092	4.16305	0.672569	0.243551	1.09039
GOTERM_BP_FAT	GO:0040008~regulation of growth	12	0.652884	0.000685	NTRK3, CCKAR, CGA, NOG, CDKN1B, CD44, ENPP1, ADNP, MC4R, ADAM17, RGD620382, PTPN11	141	298	12092	3.45338	0.69234	0.210024	1.15087
GOTERM_CC_FAT	GO:0005912~adherens junction	8	0.435256	0.000703	NOX4, OPRM1, TLN1, PGM5, CD44, ADAM17, MYH6, NEXN	132	122	10776	5.3532	0.15876	0.0190253	0.906496
GOTERM_CC_FAT	GO:0005615~extracellular space	16	0.870511	0.000914	BMP3, EDN3, LPL, A2M, NOG, ENPP1, CXCL3, ADNP, TAC1, COL2A1, KIT, IFNA1, FGB, PLA2G1B, GDF10, CARTPT	132	492	10776	2.65484	0.201476	0.0222479	1.17814
GOTERM_BP_FAT	GO:0009719~response to endogenous stimulus	17	0.924918	0.000958	CCKAR, CGA, A2M, ENPP1, PHB, TH, SI, CYP2C7, TAC1, PTPN11, CDKN1B, UGT1A2, PLA2G1B, MC4R, SLC18A2, ADAM17, FABP4	141	573	12092	2.54433	0.807592	0.240192	1.60544
GOTERM_CC_FAT	GO:0070161~anchoring junction	8	0.435256	0.000977	NOX4, OPRM1, TLN1, PGM5, CD44, ADAM17, MYH6, NEXN	132	129	10776	5.06272	0.2138	0.0216303	1.25906
