# Supplementary material for: Molecular mechanism of estrogen-mediated neuroprotection in the relief of brain ischemic injury
Source: BMC Genet. 2018 Jul 20;19:46. doi: 10.1186/s12863-018-0630-y (PMC6053825; doi:10.1186/s12863-018-0630-y)
Supplement: Supplementary file 6 — KEGG pathways enriched by differentially expressed genes. The results for each enriched KEGG pathway are listed in this excel. For each KEGG pathway, the information including KEGG pathway name, corresponding KEGG ID, number of genes in the gene set and also in the category, p value from hypergeometric test, p value adjusted by the multiple test adjustment, as well as genes in the pathway are listed. (XLSX 14 kb) [file 12863_2018_630_MOESM6_ESM.xlsx]

## Sheet: Sheet1
User file and parameters: User file: genelist.txt, Organism: rnorvegicus, Id Type: affy_rg_u34a, Ref Set: affy_rg_u34a, Significance Level: .05, Statistics Test: Hypergeometric, MTC: BH, Minimum: 2
The results for each enriched KEGG pathway are listed in this table. For each KEGG pathway, the first row lists the KEGG pathway name, and corresponding KEGG ID. The second row lists number of reference genes in the category (C), number of genes in the gene set and also in the category (O), expected number in the category (E), Ratio of enrichment (R), p value from hypergeometric test (rawP), and …
KEGG pathway----Starch and sucrose metabolism----00500
C=29;O=8;E=1.72;R=4.65;rawP=0.0002;adjP=0.0202
J05446_at	NA	25623	ENSRNOG00000012783	Gys2	glycogen synthase 2
D38066exon_s_at	NA	396527	ENSRNOG00000018740	Ugt1a2	UDP glucuronosyltransferase 1 family, polypeptide A2
D38069exon_s_at	NA	574523	ENSRNOG00000018740	Ugt1a5	UDP glucuronosyltransferase 1 family, polypeptide A5
M62889_s_at	NA	497756	ENSRNOG00000031067	Si	sucrase-isomaltase (alpha-glucosidase)
U06273_i_at	NA	83808	ENSRNOG00000001980	Ugt2b36	UDP glucuronosyltransferase 2 family, polypeptide B36
M13506_at	NA	286954	ENSRNOG00000001990	Ugt2b17	UDP glucuronosyltransferase 2 family, polypeptide B17
J02612mRNA_s_at	NA	113992	ENSRNOG00000018740	Ugt1a6	UDP glucuronosyltransferase 1 family, polypeptide A6
AB017596_at	NA	85496	ENSRNOG00000013994	Enpp1	ectonucleotide pyrophosphatase/phosphodiesterase 1
KEGG pathway----Retinol metabolism----00830
C=43;O=9;E=2.55;R=3.52;rawP=0.0008;adjP=0.0269
U18762_at	NA	360420	ENSRNOG00000004391	Rdh7	retinol dehydrogenase 7
D38066exon_s_at	NA	396527	ENSRNOG00000018740	Ugt1a2	UDP glucuronosyltransferase 1 family, polypeptide A2
D38069exon_s_at	NA	574523	ENSRNOG00000018740	Ugt1a5	UDP glucuronosyltransferase 1 family, polypeptide A5
M58041_s_at	NA	171518	ENSRNOG00000021924	Cyp2c22	cytochrome P450, family 2, subfamily c, polypeptide 22
U06273_i_at	NA	83808	ENSRNOG00000001980	Ugt2b36	UDP glucuronosyltransferase 2 family, polypeptide B36
M31031mRNA_f_at	NA	29298	NULL	Cyp2c7	cytochrome P450, family 2, subfamily c, polypeptide 7
M13506_at	NA	286954	ENSRNOG00000001990	Ugt2b17	UDP glucuronosyltransferase 2 family, polypeptide B17
M57718mRNA_s_at	NA	170544	ENSRNOG00000009597	Cyp4a1	cytochrome P450, family 4, subfamily a, polypeptide 1
J02612mRNA_s_at	NA	113992	ENSRNOG00000018740	Ugt1a6	UDP glucuronosyltransferase 1 family, polypeptide A6
KEGG pathway----Ascorbate and aldarate metabolism----00053
C=19;O=6;E=1.13;R=5.32;rawP=0.0006;adjP=0.0269
U06273_i_at	NA	83808	ENSRNOG00000001980	Ugt2b36	UDP glucuronosyltransferase 2 family, polypeptide B36
M13506_at	NA	286954	ENSRNOG00000001990	Ugt2b17	UDP glucuronosyltransferase 2 family, polypeptide B17
D38066exon_s_at	NA	396527	ENSRNOG00000018740	Ugt1a2	UDP glucuronosyltransferase 1 family, polypeptide A2
J02612mRNA_s_at	NA	113992	ENSRNOG00000018740	Ugt1a6	UDP glucuronosyltransferase 1 family, polypeptide A6
D38069exon_s_at	NA	574523	ENSRNOG00000018740	Ugt1a5	UDP glucuronosyltransferase 1 family, polypeptide A5
rc_AA996484_at	NA	65183	ENSRNOG00000002342	Aldh3a2	aldehyde dehydrogenase 3 family, member A2
KEGG pathway----Pentose and glucuronate interconversions----00040
C=16;O=5;E=0.95;R=5.26;rawP=0.0018;adjP=0.0454
U06273_i_at	NA	83808	ENSRNOG00000001980	Ugt2b36	UDP glucuronosyltransferase 2 family, polypeptide B36
M13506_at	NA	286954	ENSRNOG00000001990	Ugt2b17	UDP glucuronosyltransferase 2 family, polypeptide B17
D38066exon_s_at	NA	396527	ENSRNOG00000018740	Ugt1a2	UDP glucuronosyltransferase 1 family, polypeptide A2
J02612mRNA_s_at	NA	113992	ENSRNOG00000018740	Ugt1a6	UDP glucuronosyltransferase 1 family, polypeptide A6
D38069exon_s_at	NA	574523	ENSRNOG00000018740	Ugt1a5	UDP glucuronosyltransferase 1 family, polypeptide A5
