# Supplementary material for: Molecular mechanism of estrogen-mediated neuroprotection in the relief of brain ischemic injury
Source: BMC Genet. 2018 Jul 20;19:46. doi: 10.1186/s12863-018-0630-y (PMC6053825; doi:10.1186/s12863-018-0630-y)
Supplement: Supplementary file 7 — The potential regulatory microRNAs. The results for each enriched gene set of predicted microRNA are listed in this excel. For each predicted microRNA, the information including the microRNA name, corresponding Gene Set ID, number of target genes of each microRNA, p value from hypergeometric test, p value adjusted by the multiple test adjustment, as well as target genes of each microRNA are listed. (XLSX 18 kb) [file 12863_2018_630_MOESM7_ESM.xlsx]

## Sheet: Sheet1
User file and parameters: User file: genelist.txt, Organism: rnorvegicus, Id Type: affy_rg_u34a, Ref Set: affy_rg_u34a, Significance Level: Top10, Statistics Test: Hypergeometric, MTC: BH, Minimum: 2
The results for each enriched gene set are listed in this table. For each gene set, the first row lists the gene set name, and corresponding Gene Set ID. The second row lists number of reference genes in the category (C), number of genes in the gene set and also in the category (O), expected number in the category (E), Ratio of enrichment (R), p value from hypergeometric test (rawP), and p value …
microRNA Target----rno_ATGCTGG,MIR-338----DB_ID:440
C=33;O=6;E=1.96;R=3.06;rawP=0.0118;adjP=0.5184
AJ012603cds_at	NA	57027	ENSRNOG00000007503	Adam17	ADAM metallopeptidase domain 17
U55995_at	NA	83731	ENSRNOG00000005985	Kcnma1	potassium large conductance calcium-activated channel, subfamily M, alpha member 1
L20681_at	NA	24356	ENSRNOG00000008941	Ets1	v-ets erythroblastosis virus E26 oncogene homolog 1 (avian)
X75207_s_at	NA	58919	ENSRNOG00000020918	Ccnd1	cyclin D1
U20110cds_at	NA	60566	ENSRNOG00000020245	Syt8	synaptotagmin VIII
rc_AI103671_at	NA	29598	ENSRNOG00000004026	Atp2b1	ATPase, Ca++ transporting, plasma membrane 1
microRNA Target----rno_TTTGTAG,MIR-520D----DB_ID:382
C=88;O=11;E=5.23;R=2.11;rawP=0.0143;adjP=0.5184
rc_AA955554_at	NA	29667	ENSRNOG00000005513	Sfrs5	splicing factor, arginine/serine-rich 5
L20681_at	NA	24356	ENSRNOG00000008941	Ets1	v-ets erythroblastosis virus E26 oncogene homolog 1 (avian)
X75207_s_at	NA	58919	ENSRNOG00000020918	Ccnd1	cyclin D1
AF035955_at	NA	171304	ENSRNOG00000016715	Kif11	kinesin family member 11
rc_AA874815_at	NA	313594	ENSRNOG00000027320	Eif2c1	eukaryotic translation initiation factor 2C, 1
rc_AI103671_at	NA	29598	ENSRNOG00000004026	Atp2b1	ATPase, Ca++ transporting, plasma membrane 1
U55995_at	NA	83731	ENSRNOG00000005985	Kcnma1	potassium large conductance calcium-activated channel, subfamily M, alpha member 1
rc_AI639314_at	NA	294787	ENSRNOG00000025680	NIPBL	Nipped-B homolog (Drosophila)
rc_AI014091_at	NA	114490	ENSRNOG00000012193	Cited2	Cbp/p300-interacting transactivator, with Glu/Asp-rich carboxy-terminal domain, 2
rc_AA900476_g_at	NA	114490	ENSRNOG00000012193	Cited2	Cbp/p300-interacting transactivator, with Glu/Asp-rich carboxy-terminal domain, 2
AF003904mRNA_g_at	NA	29625	ENSRNOG00000017890	Crhbp	corticotropin releasing hormone binding protein
AF036761_g_at	NA	83792	ENSRNOG00000013279	Scd	stearoyl-CoA desaturase (delta-9-desaturase)
microRNA Target----rno_TCTATGA,MIR-376A,MIR-376B----DB_ID:281
C=29;O=6;E=1.72;R=3.48;rawP=0.0062;adjP=0.5184
D31734_g_at	NA	25431	ENSRNOG00000010905	Dlx5	distal-less homeobox 5
D31734_at	NA	25431	ENSRNOG00000010905	Dlx5	distal-less homeobox 5
rc_AI639314_at	NA	294787	ENSRNOG00000025680	NIPBL	Nipped-B homolog (Drosophila)
AF052540_s_at	NA	29155	ENSRNOG00000008609	Capn3	calpain 3
AF000900_g_at	NA	245922	ENSRNOG00000012644	Nupl1	nucleoporin like 1
U29873_at	NA	191573	NULL	Grin3a	glutamate receptor, ionotropic, N-methyl-D-aspartate 3A
rc_AA874881_at	NA	64622	ENSRNOG00000010975	Adnp	activity-dependent neuroprotector homeobox
microRNA Target----rno_CTCCAAG,MIR-432----DB_ID:276
C=25;O=5;E=1.48;R=3.37;rawP=0.0142;adjP=0.5184
AF052540_s_at	NA	29155	ENSRNOG00000008609	Capn3	calpain 3
X55660_at	NA	54281	ENSRNOG00000011352	Furin	furin (paired basic amino acid cleaving enzyme)
M25348_s_at	NA	25638	ENSRNOG00000020828	Pde4a	phosphodiesterase 4A, cAMP-specific (phosphodiesterase E2 dunce homolog, Drosophila)
rc_AA800962_at	NA	313494	ENSRNOG00000016630	Tln1	talin 1
rc_AA874815_at	NA	313594	ENSRNOG00000027320	Eif2c1	eukaryotic translation initiation factor 2C, 1
microRNA Target----rno_TCATCTC,MIR-143----DB_ID:357
C=36;O=5;E=2.14;R=2.34;rawP=0.0593;adjP=0.6687
U38653_s_at	NA	25262	ENSRNOG00000007104	Itpr1	inositol 1,4,5-triphosphate receptor, type 1
M64698_s_at	NA	25262	ENSRNOG00000007104	Itpr1	inositol 1,4,5-triphosphate receptor, type 1
U38812_s_at	NA	25262	ENSRNOG00000007104	Itpr1	inositol 1,4,5-triphosphate receptor, type 1
U35775_g_at	NA	25230	ENSRNOG00000012820	Add3	adducin 3 (gamma)
rc_AI179399_at	NA	85250	ENSRNOG00000003736	Col5a2	collagen, type V, alpha 2
rc_AA893664_at	NA	498433	ENSRNOG00000006609	Psme4	proteasome (prosome, macropain) activator subunit 4
AJ006295_at	NA	114510	ENSRNOG00000011280	Mllt3	myeloid/lymphoid or mixed-lineage leukemia (trithorax homolog, Drosophila); translocated to, 3
AJ006295_g_at	NA	114510	ENSRNOG00000011280	Mllt3	myeloid/lymphoid or mixed-lineage leukemia (trithorax homolog, Drosophila); translocated to, 3
microRNA Target----rno_GGGCATT,MIR-365----DB_ID:413
C=30;O=4;E=1.78;R=2.25;rawP=0.0991;adjP=0.6687
D89730_at	NA	305604	ENSRNOG00000003553	Efemp1	EGF-containing fibulin-like extracellular matrix protein 1
U35775_g_at	NA	25230	ENSRNOG00000012820	Add3	adducin 3 (gamma)
L20681_at	NA	24356	ENSRNOG00000008941	Ets1	v-ets erythroblastosis virus E26 oncogene homolog 1 (avian)
rc_AI639313_at	NA	84009	ENSRNOG00000001706	Kalrn	kalirin, RhoGEF kinase
microRNA Target----rno_GGTGTGT,MIR-329----DB_ID:232
C=26;O=4;E=1.54;R=2.59;rawP=0.0648;adjP=0.6687
D89093_at	NA	171115	ENSRNOG00000014443	Pde5a	phosphodiesterase 5A, cGMP-specific
rc_AI228675_at	NA	29357	ENSRNOG00000018140	Smad2	SMAD family member 2
J03819_at	NA	24831	ENSRNOG00000006649	Thrb	thyroid hormone receptor beta
D14076_at	NA	171574	ENSRNOG00000026490	Dnm3	dynamin 3
microRNA Target----rno_TGTGTGA,MIR-377----DB_ID:401
C=60;O=6;E=3.56;R=1.68;rawP=0.1434;adjP=0.6687
U55995_at	NA	83731	ENSRNOG00000005985	Kcnma1	potassium large conductance calcium-activated channel, subfamily M, alpha member 1
D83792_at	NA	83571	ENSRNOG00000007249	Cdkn1b	cyclin-dependent kinase inhibitor 1B
AF008439_at	NA	25715	ENSRNOG00000019550	Slc11a2	solute carrier family 11 (proton-coupled divalent metal ion transporters), member 2
L20681_at	NA	24356	ENSRNOG00000008941	Ets1	v-ets erythroblastosis virus E26 oncogene homolog 1 (avian)
AF039832_at	NA	54284	ENSRNOG00000010681	Pitx2	paired-like homeodomain 2
rc_AA893664_at	NA	498433	ENSRNOG00000006609	Psme4	proteasome (prosome, macropain) activator subunit 4
microRNA Target----rno_GCAAGGA,MIR-502----DB_ID:337
C=20;O=3;E=1.19;R=2.53;rawP=0.1119;adjP=0.6687
U77933_at	NA	64314	ENSRNOG00000016707	Casp2	caspase 2
D83792_at	NA	83571	ENSRNOG00000007249	Cdkn1b	cyclin-dependent kinase inhibitor 1B
rc_AA891438_g_at	NA	296167	ENSRNOG00000025286	Pank2	pantothenate kinase 2 (Hallervorden-Spatz syndrome)
microRNA Target----rno_TCTCTCC,MIR-185----DB_ID:292
C=34;O=4;E=2.02;R=1.98;rawP=0.1400;adjP=0.6687
AF058789_at	NA	192117	ENSRNOG00000000483	Syngap1	synaptic Ras GTPase activating protein 1 homolog (rat)
S62933_i_at	NA	29613	ENSRNOG00000018674	Ntrk3	neurotrophic tyrosine kinase, receptor, type 3
rc_AA874815_at	NA	313594	ENSRNOG00000027320	Eif2c1	eukaryotic translation initiation factor 2C, 1
L13407_i_at	NA	24246	NULL	Camk2d	calcium/calmodulin-dependent protein kinase II delta
